# Supplementary material for: Measles epidemic in pediatric population in Greece during 2017–2018: Epidemiological, clinical characteristics and outcomes
Source: PLoS One. 2021 Jan 20;16(1):e0245512. doi: 10.1371/journal.pone.0245512 (PMC7817010; doi:10.1371/journal.pone.0245512)
Supplement: S2 Data — (XLSX) [file pone.0245512.s002.xlsx]

## Sheet: Φύλλο1
aa	DEPARTMENT	sex	age	hospitalization	ethnicity	CONTACT	mmr	days_symptoms	symptoms	fever	rash	conjuctivitis	diarrhea	rhinits	cough	distress	KOPLIC	immunosupression	neuro	complications	KAWASAKI	jaundice	respiratory	ARDS	pararino	laryngitis	strep	bronchitis	omo	pneumonia	bronchiolitis	dehydration	hematuria	neutropenia	sepsis	STATUS EPILEPTICUS	mental STATUS CHANGE	encephalitis	seizures	arrhythmia	days of hospital	PRAZOLE	ACYCLOVIR	VIT.A	IVIG	WBC	P	L	M
51	AP	2	2	1	2	1	0	1	1	1	1	0	0	0	0	0	0	0	0	1	0	0	0	0	0	0	0	0	0	0	0	0	0	0	0	0	0	0	0	0	2	0	0	0	0	9420	27.2	58.5	6.6
53	AP	2	4	1	9	1	0	5	1	1	1	0	0	1	1	0	1	0	0	1	0	0	0	0	0	0	0	0	0	0	0	0	0	0	0	0	0	0	0	0	1	0	0	0	0	9090	37	49	7
52	AP	1	4	1	2	1	0	2	1	1	1	0	1	1	1	0	0	0	0	1	0	0	0	0	0	0	0	0	0	0	0	0	0	0	0	0	0	0	0	0	1	0	0	0	0	10590	25.5	59	6.7
47	AP	2	5	1	2	1	0	5	1	0	1	0	1	1	1	0	0	0	0	1	0	0	1	0	0	1	0	0	1	0	0	0	0	0	0	0	0	0	0	0	5	0	0	0	0	8680	48	41	6
49	AP	1	6	0	9	1	0	6	1	1	1	0	0	0	0	0	0	0	0	1	0	0	0	0	0	0	0	0	0	0	0	1	0	0	0	0	0	0	0	0	3	0	0	0	0	8580	28.1	62.3	3.2
50	AP	1	7	1	2	0	0	1	1	1	1	0	0	1	1	0	1	0	0	1	0	0	0	0	0	0	0	0	0	0	0	0	0	0	0	0	0	0	0	0	7	0	0	0	0	5550	32.7	55.8	5.4
46	AP	2	8	1	2	1	0	10	1	1	1	0	0	0	1	1	0	0	0	1	0	0	1	0	0	0	0	0	0	0	1	0	0	0	0	0	0	0	0	0	8	0	0	0	0	5010	51.2	35.4	6.2
48	AP	1	9	0	2	0	0	6	1	1	1	0	0	1	1	0	0	0	0	1	0	0	0	0	0	0	0	0	0	0	0	0	0	0	0	0	0	0	0	0	1	0	0	0	0	5010	75	17	4
45	AP	1	9	1	2	1	1	3	1	1	1	1	1	1	1	0	0	0	0	1	0	0	0	0	0	0	0	0	0	0	0	0	0	0	0	0	0	0	0	0	3	0	0	0	0	10080	37.2	51.1	4.5
43	AP	2	10	1	2	1	0	4	1	1	1	1	0	1	1	1	0	0	0	1	0	0	1	0	0	0	0	0	0	1	0	1	0	0	0	0	0	0	0	0	3	0	0	0	0	8180	60	34	2
41	AP	2	10	1	2	1	0	2	1	1	1	0	0	0	0	1	0	0	0	1	0	0	1	0	0	0	0	0	0	1	0	0	0	0	0	0	1	0	0	0	2	0	0	0	0	8230	49.6	40.6	4.6
42	AP	1	10	0	2	1	0	2	1	1	1	0	0	1	1	0	0	0	0	1	0	0	0	0	0	0	0	0	0	0	0	0	0	0	0	0	0	0	0	0	5	0	0	0	0	10240	57.9	31.6	4.1
40	AP	2	11	1	2	1	0	1	1	1	1	1	1	1	1	1	0	0	0	1	0	0	1	0	0	0	0	0	0	1	0	0	0	0	1	0	0	0	0	0	4	0	0	1	1	15000	75	15	4
44	AP	1	13	0	2	1	0	3	1	1	0	0	0	1	1	0	1	0	0	1	0	0	0	0	0	0	0	0	0	0	0	0	0	0	0	0	0	0	0	0	3	0	0	0	0	6000	49.1	34.6	10.1
35	AP	1	14	1	2	1	1	3	1	1	1	1	1	1	1	1	1	0	0	1	0	0	1	0	0	0	0	1	0	0	0	0	0	0	0	1	0	1	0	0	19	0	0	1	1	10630	34	46	11
37	AP	1	14	1	2	1	0	6	1	1	1	1	1	1	1	0	0	0	0	1	0	0	0	0	0	0	0	0	0	0	0	0	0	0	0	0	0	0	0	0	3	0	0	0	0	11320	20	62	6
33	AP	2	16	1	2	1	0	4	1	1	1	0	1	0	0	0	0	0	0	1	0	0	1	0	0	0	0	0	1	0	0	0	0	0	0	0	0	0	0	0	3	0	0	0	0	24060	75.3	17.8	4
38	AP	2	16	1	6	0	0	8	1	1	1	0	1	1	0	0	1	0	0	1	0	0	1	0	0	0	0	0	1	0	0	0	0	0	0	0	0	0	0	0	9	0	0	0	0	9860	74.8	19.4	1.5
34	AP	1	16	1	9	0	0	6	1	1	1	0	0	0	0	0	0	0	0	1	0	0	1	0	0	0	0	1	0	0	0	1	0	0	0	0	0	0	0	0	4	0	0	0	0	5800	28	52	5
39	AP	2	18	1	2	1	0	5	1	1	0	0	0	1	1	1	0	0	0	1	0	0	1	0	0	0	0	0	1	0	1	0	0	0	0	0	0	0	0	0	2	0	0	0	0	5500	37	46	9
36	AP	2	19	0	2	1	0	5	1	1	1	0	0	1	1	0	0	0	0	1	0	0	1	0	0	0	0	0	1	0	0	0	0	0	0	0	0	0	0	0	1	0	0	0	0	5200	56.3	28	9.2
31	AP	2	20	1	6	1	0	6	1	1	1	0	0	0	0	0	0	0	0	1	0	0	0	0	0	0	0	0	0	0	0	0	0	0	0	0	0	0	0	0	2	0	0	0	0	6480	28	48	10
30	AP	1	20	1	2	0	0	4	1	1	0	0	0	0	0	0	0	0	0	1	0	0	0	0	0	0	0	0	0	0	0	0	0	0	0	0	0	0	0	0	3	0	0	0	0	5850	52	38	36
32	AP	1	21	1	2	1	0	5	1	1	1	0	0	1	1	0	0	0	0	1	0	0	1	0	0	0	0	0	1	0	0	0	0	0	0	0	0	0	0	0	6	0	0	0	0	4350	60.5	30.3	8.5
29	AP	1	24	1	2	0	0	2	1	1	1	0	0	1	1	0	0	0	0	1	0	0	0	0	0	0	0	0	0	0	0	0	0	0	0	0	0	0	1	0	2	0	0	0	0	7030	48.3	38.9	8
28	AP	2	26	0	2	0	0	4	1	1	1	1	1	0	0	0	0	0	0	1	0	0	0	0	0	0	0	0	0	0	0	0	0	0	0	0	0	0	0	0	1	0	0	0	0	10850	57.4	33.7	4.9
25	AP	2	30	1	2	0	0	6	1	1	1	0	0	0	0	0	0	0	1	1	0	0	0	0	0	0	0	0	0	0	0	0	0	0	0	0	0	0	0	0	3	0	0	0	0	8200	45	34	14
26	AP	1	30	1	2	0	0	4	1	1	1	0	1	1	1	0	0	0	0	1	0	0	0	0	0	0	0	0	0	0	0	1	0	0	0	0	0	0	0	0	10	0	0	0	0	5060	69	24.1	3.1
24	AP	1	30	1	3	0	0	10	1	1	0	0	0	0	1	0	0	0	0	1	0	0	0	0	0	0	0	0	0	0	0	0	0	0	0	0	1	0	0	0	4	0	0	0	0	5310	58.2	26.9	5.7
27	AP	1	32	1	2	1		3	1	1	0	0	0	0	1	0	1	0	0	1	0	0	0	0	0	0	0	0	0	0	0	0	0	0	0	0	0	0	1	0	5	0	0	0	0	8840	69.9	11.6	13.2
23	AP	2	36	0	2	0	0	7	1	1	0	1	0	0	0	0	1	0	0	1	0	0	0	0	0	0	0	0	0	0	0	1	0	0	0	0	0	0	0	0	4	0	0	0	0	7910	76.2	19.1	2.1
22	AP	2	38	1	2	0	0	4	1	1	0	0	0	0	0	0	0	0	0	1	0	0	1	0	0	0	0	0	1	0	0	0	0	0	0	0	0	0	0	0	3	0	0	0	0	4710	70.2	19.9	42
21	AP	1	45	1	1	0	0	7	1	1	1	0	0	1	1	1	0	0	0	1	0	0	1	0	0	0	0	0	1	1	0	0	0	1	0	0	0	1	0	0	27	0	1	1	1	4180	20	49	17
20	AP	1	62	0	2	1	0	3	1	1	1	1	1	1	1	0	1	0	0	1	0	0	0	0	0	0	0	0	0	0	0	0	0	0	0	0	0	0	0	0	2	0	0	0	0	3160	63	24	9
19	AP	2	68	1	2	1	0	8	1	1	0	1	0	1	0	0	0	0	0	1	0	0	0	0	0	0	0	0	0	0	0	0	0	0	0	0	0	0	0	0	2	0	0	0	0	3400	42	39	7
18	AP	1	81	0	2	0	0	2	1	1	1	0	1	0	1	1	0	0	0	1	0	0	1	0	0	0	0	1	1	0	0	1	0	0	0	0	0	0	0	0	3	1	0	0	0	5430	53.2	34.7	7.2
16	AP	2	85	1	2	1	0	8	1	1	1	0	0	1	0	0	0	0	0	1	0	0	0	0	0	0	0	0	0	0	0	0	0	0	0	0	0	0	0	0	2	0	0	0	0	3500	45	38	6
17	AP	1	87	1	2	1	1	14	1	1	0	0	1	0	0	0	0	0	0	1	0	0	0	0	0	0	0	0	0	0	0	1	0	0	0	0	0	0	0	0	4	0	0	0	0	6360	73.1	16.9	7.4
15	AP	2	102	1	2	1	0	7	1	1	1	1	1	1	1	0	0	0	0	1	0	0	1	0	0	0	0	0	1	0	0	1	0	0	0	0	0	0	0	0	4	0	0	0	0	5540	81	12	3.3
14	AP	2	108	0	2	0	0	1	1	1	0	0	0	0	1	0	0	0	0	1	0	0	0	0	0	0	0	0	0	0	0	1	0	0	0	0	0	0	0	0	2	0	0	0	0	3820	52	25	11
13	AP	1	118	0	3	1	0	4	1	1	0	0	0	0	0	0	1	0	0	1	0	0	0	0	0	0	0	0	0	0	0	0	0	0	0	0	0	0	0	0	2	0	0	0	0	5140	70	17	11
11	AP	1	120	1	2	1	0	5	1	1	0	0	1	0	0	0	0	0	0	1	0	0	0	0	0	0	0	0	0	0	0	0	0	0	0	0	0	0	0	0	1	0	0	0	0	3670	58	33	3
12	AP	2	120	1	2	1	0	3	1	1	1	1	0	0	1	0	0	0	0	1	0	0	0	0	0	0	0	0	0	0	0	1	0	0	0	0	0	0	0	0	4	0	0	0	0	5950	80.1	9.5	4.8
10	AP	1	132	1	2	0	0	2	1	1	1	0	1	0	0	0	0	0	0	1	0	0	0	0	0	0	0	0	0	0	0	1	0	0	0	0	0	0	0	0	5	0	0	0	0	2370	47	37	11
9	AP	2	135	1	2	1	0	8	1	1	1	0	0	1	0	0	0	0	0	1	0	0	0	0	0	0	0	0	0	0	0	0	0	0	0	0	0	0	0	0	2	0	0	0	0	5000	45	30	8
8	AP	1	144	1	6	1		1	1	1	0	0	0	0	0	0	0	1	0	1	0	0	0	0	0	0	0	0	0	0	0	0	0	1	0	0	0	0	0	0	10	0	0	0	0	4070	21	67	8
7	AP	1	146	1	1	0		5	1	1	1	0	0	1	1	0	0	0	0	1	0	0	0	0	0	0	0	0	0	0	0	1	0	0	0	0	0	0	0	0	2	0	0	0	0	4130	62.8	22.5	14
5	AP	1	157	1	2	1	0	10	1	1	1	1	0	1	1	0	0	0	0	1	0	0	0	0	0	0	0	0	0	0	0	0	0	0	0	0	0	0	0	0	5	0	0	0	0	5000	81.8	12.9	3.7
6	AP	2	158	0	2	1	0	6	1	1	0	0	1	1	1	0	0	0	0	1	0	0	1	0	0	0	0	0	1	0	0	0	0	0	0	0	0	0	0	0	3	0	0	0	0	4640	85	7.8	3.8
4	AP	1	168	0	3	1	1	4	1	1	1	1	0	0	0	0	0	0	0	1	0	0	0	0	0	0	0	0	0	0	0	0	0	0	0	0	0	0	0	0	4	0	0	0	0	4240	65	23	6
3	AP	1	174	1	2	1	0	6	1	1	0	1	1	0	0	0	1	0	0	1	0	0	0	0	0	0	0	0	0	0	0	1	0	0	0	0	0	0	0	0	2	0	0	0	0	6960	80	12.6	5.1
2	AP	2	180	1	2	1	0	8	1	1	0	0	0	1	1	0	1	0	0	1	0	0	1	0	0	0	0	0	0	1	0	0	0	0	0	0	0	0	0	0	3	0	0	0	0	9690	75.8	13.3	7.9
54	AP	2	9	1	2	1		6	1	1	1	0	0	1	1	0	0	1	0	1	0	0	1	0	0	0	0	0	1	0	0	0	0	0	0	0	0	0	0	0	2	0	0	0	0	14130	42	39	10
90	BP	1	1	1	10	1	0	0	0	0	0	0	0	0	0	0	0	0	0	1	0	0	0	0	0	0	0	0	0	0	0	0	0	0	0	0	0	0	0	0	1	0	0	0	1	5190	20	55	15.7
94	BP	2	6	1	2	1	0	2	1	1	1	0	0	0	0	0	0	0	0	1	0	0	0	0	0	0	0	0	0	0	0	0	0	0	0	0	0	0	0	0	4	0	0	0	0	14820	24	58	7
89	BP	1	7	1	2	0	0	1	1	1	0	0	0	1	1	1	0	0	0	1	0	0	1	0	0	0	0	0	0	0	1	0	0	1	0	0	0	0	0	0	6	0	0	0	0	7700	12	74	6
88	BP	1	7	1	2	1	0	7	1	1	0	0	0	1	1	1	0	0	0	1	0	0	1	0	0	0	0	0	0	0	1	0	0	0	0	0	0	0	0	0	5	0	0	0	0	11400	43	49	4
93	BP	1	8	1	2	0	0	3	1	1	1	0	1	1	1	0	0	0	0	1	0	0	0	0	0	0	0	0	0	0	0	0	0	0	0	0	0	0	0	0	5	0	0	0	0	8440	27.4	61.1	6.9
91	BP	2	10	1	7	0	0	4	1	1	1	0	0	1	0	0	0	0	0	1	0	0	1	0	0	0	0	0	1	0	0	0	0	0	0	0	0	0	0	0	3	0	0	0	0	5270	36.4	44.7	7.6
87	BP	1	11	1	3	0	0	7	1	1	1	1	0	1	1	1	0	0	0	1	0	0	1	0	0	0	0	1	1	0	0	0	0	0	0	0	0	0	0	0	6	0	0	0	0	7150	34.2	56.7	4.2
86	BP	1	14	1	2	0		4	1	1	1	0	0	0	0	0	0	0	0	1	0	0	0	0	0	0	0	0	0	0	0	0	0	0	0	0	0	0	0	0	3	0	0	0	0	5000	33	60	5
92	BP	2	15	1	2	1	0	1	1	1	1	0	0	0	0	1	0	0	0	1	0	0	1	0	0	0	0	0	0	0	1	0	0	0	0	0	0	0	0	0	2	0	0	0	0	14020	24	56	11.2
84	BP	1	19	0	2	1	1	1	1	1	0	0	0	0	0	0	0	0	0	1	0	0	0	0	0	0	0	0	0	0	0	0	0	0	0	0	0	0	0	0	2	0	0	0	0	4420	62	30	4
85	BP	1	20	1	3	0	1	4	1	1	1	0	0	0	0	0	0	0	0	1	0	0	0	0	0	0	0	0	0	0	0	0	0	0	0	0	0	0	0	0	21	0	0	0	0	6400	39.9	42.6	4.5
83	BP	2	21	1	2	1	0	5	1	1	1	1	0	0	0	0	0	0	0	1	0	0	0	0	0	0	0	0	0	0	0	0	0	0	0	0	0	0	0	0	1	0	0	0	0	7030	39	49	6.9
80	BP	2	24	1	2	1	0	7	1	1	0	0	0	0	1	0	0	0	0	1	0	0	0	0	0	0	0	0	0	0	0	1	0	0	0	0	0	0	0	0	2	0	0	0	0	11570	60.8	30.3	8.7
82	BP	1	28	1	2	0	0	5	1	1	0	0	0	0	0	0	0	0	0	1	0	0	0	0	0	0	0	0	0	0	0	0	0	0	0	0	0	0	0	0	3	0	0	0	0	4180	49	37.6	5.6
81	BP	1	33	0	2	1	0	4	1	1	0	0	0	0	1	0	0	0	0	1	0	0	1	0	0	0	0	0	1	0	0	0	0	0	0	0	0	0	0	0	2	0	0	0	0	7500	60	35	3
79	BP	1	37	1	2	1	0	7	1	1	0	0	0	0	1	0	0	0	0	1	0	0	0	0	0	0	0	0	0	0	0	0	0	0	0	0	0	0	0	0	2	0	0	0	0	7500	49	39	6
78	BP	2	42	1	2	1	0	6	1	1	1	1	0	1	0	0	0	0	0	1	0	0	1	0	0	0	0	0	1	0	0	0	0	0	0	0	0	0	0	0	6	0	0	0	0	6930	68	24	4
76	BP	2	47	1	2	1	0	7	1	1	1	0	0	0	1	0	0	0	0	1	0	0	1	0	0	0	0	0	1	0	0	1	0	0	0	0	0	0	0	0	2	0	0	0	0	5530	68	22.2	6.3
77	BP	1	49	1	6	0	0	1	1	1	1	0	1	0	0	0	0	0	0	1	0	0	0	0	0	0	0	0	0	0	0	0	0	0	0	0	0	0	0	0	4	1	0	0	0	8920	18.5	68.8	4.4
75	BP	2	50	1	1	0	0	3	1	1	0	0	0	0	0	0	0	0	0	1	0	0	0	0	0	0	0	0	0	0	0	0	0	0	0	0	0	0	0	0	3	0	0	0	0	4500	65	22	8
74	BP	2	53	0	2	1	0	3	1	1	0	1	0	0	1	0	0	0	0	1	0	0	0	0	0	0	0	0	0	0	0	1	0	0	0	0	0	0	0	0	4	0	0	0	0	5500	54	35	7
72	BP	1	62	1	2	1	0	5	1	1	1	1	1	1	0	0	1	0	0	1	0	0	0	0	0	0	0	0	0	0	0	0	0	0	0	0	0	0	0	0	5	0	0	0	0	8700	45	35	7
73	BP	1	63	1	2	1	0	3	1	1	1	0	1	1	1	0	0	0	0	1	0	0	1	0	0	0	0	0	1	0	0	0	0	0	0	0	0	0	0	0	4	0	0	0	0	4680	82.9	7.8	4.6
70	BP	2	69	0	2	1	0	3	1	1	1	1	0	1	1	0	0	0	0	1	0	0	0	0	0	0	0	0	0	0	0	0	0	0	0	0	0	0	0	0	4	0	0	0	0	8500	62.6	23.2	7
71	BP	2	73	1	2	1	0	4	1	1	0	0	0	0	1	0	0	0	0	1	0	0	0	0	0	0	0	0	0	0	0	0	0	0	0	0	0	0	0	0	2	0	0	0	0	4500	60	30	3
67	BP	2	85	1	2	1	0	2	1	1	1	1	1	0	0	0	1	0	0	1	0	0	1	0	0	0	0	1	0	0	0	1	0	0	0	0	0	0	0	0	3	0	0	0	0	4330	71	19	8
69	BP	2	86	1	2	1	0	4	1	1	1	0	0	1	0	0	0	0	0	1	0	0	1	0	0	0	0	0	1	0	0	1	0	0	0	0	0	0	0	0	4	0	0	0	0	13520	88.3	5.2	4.7
68	BP	2	86	1	2	1	0	7	1	1	0	0	0	0	1	0	0	0	0	1	0	0	0	0	0	0	0	0	0	0	0	1	0	0	0	0	0	0	0	0	2	0	0	0	0	9470	79	7	6
66	BP	1	87	1	2	1	0	7	1	1	1	0	0	1	0	0	0	0	0	1	0	0	0	0	0	0	0	0	0	0	0	0	0	0	0	0	0	0	0	0	1	0	0	0	0	7650	64	22	5.2
65	BP	1	106	1	2	1	0	7	1	1	1	0	1	0	0	0	0	0	1	1	0	0	0	0	0	0	0	0	0	0	0	0	0	0	0	0	0	0	0	0	3	0	0	0	0	4500	54	28	6
64	BP	1	114	0	2	0	0	3	1	1	1	0	1	0	1	0	0	0	0	1	0	0	0	0	0	0	0	0	0	0	0	0	0	0	0	0	0	0	0	0	4	0	0	0	0	6000	60	25	10
63	BP	2	123	1	2	1	0	7	1	1	1	0	0	0	0	0	0	0	0	1	0	0	1	0	0	0	0	0	0	1	0	0	0	0	0	0	0	0	0	0	6	0	0	0	0	13540	84.4	5.7	7
61	BP	1	136	0	2	1	0	8	1	1	1	1	1	1	1	0	1	0	0	1	0	0	0	0	0	0	0	0	0	0	0	0	0	0	0	0	0	0	0	0	3	1	0	0	0	7500	75	15	5
62	BP	1	138	1	2	1	0	7	1	1	0	0	1	1	1	0	0	0	0	1	0	0	1	0	0	0	0	0	0	1	0	1	0	0	0	0	0	0	0	0	2	0	0	0	0	4520	79	8.2	9
60	BP	1	158	0	2	1	0	1	1	1	1	0	1	0	0	0	0	0	0	1	0	0	0	0	0	0	0	0	0	0	0	0	0	0	0	0	0	0	0	0	4	0	0	0	0	6500	55	30	10
58	BP	2	170	0	2	1		5	1	1	0	0	1	0	0	0	0	0	0	1	0	0	0	0	0	0	0	0	0	0	0	0	0	0	0	0	0	0	0	0	2	0	0	0	0	8820	88	6.3	1.8
57	BP	1	177	1	2	0	0	6	1	1	1	0	0	0	0	0	0	0	0	1	0	0	0	0	0	0	0	0	0	0	0	1	0	0	0	0	0	0	0	0	2	0	0	0	0	8700	79.6	10.8	4.9
59	BP	1	181	1	2	1		8	1	1	1	1	1	1	1	0	1	0	0	1	0	0	0	0	0	0	0	0	0	0	0	0	0	0	0	0	0	0	0	0	1	0	0	0	0	4500	50	38	4
56	BP	1	189	0	3	0	1	3	1	1	1	0	0	0	0	0	0	0	0	1	0	0	1	0	1	0	0	0	0	0	0	0	0	0	0	0	0	0	0	0	1	0	0	0	0	15000	65	20	8
95	BP	2	10	1	2	1	0	7	1	1	1	0	0	0	1	0	0	0	0	1	0	0	0	0	0	0	0	0	0	0	0	1	0	0	0	0	0	0	0	0	3	0	0	0	0	12160	89	6	2.6
570	EMERGENCY DEP.	1	2	0	2	1	0	2	1	0	1	0	0	0	0	0	0	0	0	1	0	0	0	0	0	0	0	0	0	0	0	0	0	0	0	0	0	0	0	0		0	0	0	0
567	EMERGENCY DEP.	1	6	0	2	1	0	1	1	1	1	0	0	1	1	0	0	0	0	1	0	0	0	0	0	0	0	0	0	0	0	0	0	0	0	0	0	0	0	0		0	0	0	0
562	EMERGENCY DEP.	1	6	0	2	1	0	1	1	1	0	0	0	0	1	0	0	0	0	1	0	0	0	0	0	0	0	0	0	0	0	0	0	0	0	0	0	0	0	0		0	0	0	0
565	EMERGENCY DEP.	2	6	1	2	0	0	4	1	1	1	0	0	0	0	0	0	0	0	1	0	0	0	0	0	0	0	0	0	0	0	0	0	0	0	0	0	0	0	0		0	0	0	0
564	EMERGENCY DEP.	2	7	0	2	1	0	4	1	1	1	0	0	1	0	0	0	0	0	1	0	0	1	0	0	0	0	0	1	0	0	0	0	0	0	0	0	0	0	0		0	0	0	0
559	EMERGENCY DEP.	2	8	0	3	0	0	5	1	1	1	0	0	1	0	0	0	0	0	1	0	0	1	0	0	0	0	0	1	0	0	0	0	0	0	0	0	0	0	0		0	0	0	0
566	EMERGENCY DEP.	2	8	0	4	1	0	4	1	1	0	1	1	1	1	0	0	0	0	1	0	0	0	0	0	0	0	0	0	0	0	0	0	0	0	0	0	0	0	0		0	0	0	0
563	EMERGENCY DEP.	2	8	0	2	1	0	1	1	1	1	0	0	0	0	0	0	0	0	1	0	0	0	0	0	0	0	0	0	0	0	0	0	0	0	0	0	0	0	0		0	0	0	0
554	EMERGENCY DEP.	2	8	0	3	0	0	7	1	1	0	0	0	1	1	0	0	0	0	1	0	0	0	0	0	0	0	0	0	0	0	0	0	0	0	0	0	0	0	0		0	0	0	0
557	EMERGENCY DEP.	2	8	0	3	0	0	2	1	1	1	0	0	0	1	0	0	0	0	1	0	0	0	0	0	0	0	0	0	0	0	0	0	0	0	0	0	0	0	0		0	0	0	0
561	EMERGENCY DEP.	2	9	0	2	1	0	3	1	1	0	0	0	1	1	1	0	0	0	1	0	0	1	0	0	0	0	0	1	0	1	0	0	0	0	0	0	0	0	0		0	0	0	0
550	EMERGENCY DEP.	2	9	0	2	1	0	1	1	1	0	0	0	1	1	1	0	0	0	1	0	0	1	0	0	0	0	0	0	0	1	0	0	0	0	0	0	0	0	0		0	0	0	0
545	EMERGENCY DEP.	2	10	0	2	1	0	2	1	1	1	0	0	1	0	0	0	0	0	1	0	0	0	0	0	0	0	0	0	0	0	0	0	0	0	0	0	0	0	0		0	0	0	0
560	EMERGENCY DEP.	2	11	0	2	1	0	7	1	1	1	0	0	1	0	0	0	0	0	1	0	0	1	0	0	0	0	0	1	0	0	0	0	0	0	0	0	0	0	0		0	0	0	0
556	EMERGENCY DEP.	1	11	0	2	1	0	6	1	1	1	0	1	0	0	0	0	0	0	1	0	0	0	0	0	0	0	0	0	0	0	0	0	0	0	0	0	0	0	0		0	0	0	0
553	EMERGENCY DEP.	1	11	0	2	1	0	2	1	1	1	1	0	1	0	0	0	0	0	1	0	0	0	0	0	0	0	0	0	0	0	0	0	0	0	0	0	0	0	0		0	0	0	0
569	EMERGENCY DEP.	1	12	0	2	1	0	1	1	1	0	0	0	0	0	0	0	0	0	1	0	0	0	0	0	0	0	0	0	0	0	0	0	0	0	0	0	0	0	0		0	0	0	0
551	EMERGENCY DEP.	2	12	0	3	1	0	7	1	1	1	0	0	0	1	0	1	0	0	1	0	0	0	0	0	0	0	0	0	0	0	0	0	0	0	0	0	0	0	0		0	0	0	0
548	EMERGENCY DEP.	1	12	0	2	0	0		1	1	1	0	0	1	0	0	0	0	0	1	0	0	0	0	0	0	0	0	0	0	0	0	0	0	0	0	0	0	0	0		0	0	0	0
552	EMERGENCY DEP.	1	12	0	10	0	0	3	1	1	1	0	1	0	0	0	0	0	0	1	0	0	0	0	0	0	0	0	0	0	0	0	0	0	0	0	0	0	0	0		0	0	0	0
549	EMERGENCY DEP.	1	13	0	2	0	0	4	1	1	1	0	0	1	0	0	0	0	0	1	0	0	1	0	0	0	0	0	1	0	0	0	0	0	0	0	0	0	0	0		0	0	0	0
538	EMERGENCY DEP.	2	13	0	2	0	0	4	1	1	1	0	0	1	1	0	0	0	0	1	0	0	1	0	0	0	0	0	1	0	0	0	0	0	0	0	0	0	0	0		0	0	0	0
534	EMERGENCY DEP.	2	13	0	2	1	0	3	1	1	0	0	0	1	1	0	0	0	0	1	0	0	0	0	0	0	0	0	0	0	0	0	0	0	0	0	0	0	0	0		0	0	0	0
541	EMERGENCY DEP.	1	13	0	2	1	0	3	1	1	1	1	0	0	1	0	0	0	0	1	0	0	0	0	0	0	0	0	0	0	0	0	0	0	0	0	0	0	0	0		0	0	0	0
540	EMERGENCY DEP.	1	13	0	2	1	0	?	1	1	0	1	0	1	0	0	0	0	0	1	0	0	0	0	0	0	0	0	0	0	0	0	0	0	0	0	0	0	0	0		0	0	0	0
542	EMERGENCY DEP.	1	13	0	2	1	0	5	1	1	1	0	0	0	0	0	0	0	0	1	0	0	0	0	0	0	0	0	0	0	0	0	0	0	0	0	0	0	0	0		0	0	0	0
555	EMERGENCY DEP.	1	13	0	8	0	1	6	1	1	1	0	0	0	0	0	0	0	0	1	0	0	0	0	0	0	0	0	0	0	0	0	0	0	0	0	0	0	0	0		0	0	0	0
527	EMERGENCY DEP.	2	13	0	7	0	0	3	1	1	1	0	0	0	0	0	0	0	0	1	0	0	0	0	0	0	0	0	0	0	0	0	0	0	0	0	0	0	0	0		0	0	0	0
547	EMERGENCY DEP.	1	14	0	2	1	0	4	1	1	1	1	0	1	1	0	0	0	0	1	0	0	0	0	0	0	0	0	0	0	0	0	0	0	0	0	0	0	0	0		0	0	0	0
543	EMERGENCY DEP.	2	14	0	2	1	0	3	1	1	0	0	0	0	1	0	0	0	0	1	0	0	0	0	0	0	0	0	0	0	0	0	0	0	0	0	0	0	0	0		0	0	0	0
523	EMERGENCY DEP.	2	15	0	2	1	0	3	1	1	1	1	1	1	1	0	0	0	0	1	0	0	0	0	0	0	0	0	0	0	0	0	0	0	0	0	0	0	0	0		0	0	0	0
536	EMERGENCY DEP.	1	15	0	2	1	0	2	1	1	1	0	0	0	0	0	0	0	0	1	0	0	0	0	0	0	0	0	0	0	0	0	0	0	0	0	0	0	0	0		0	0	0	0
532	EMERGENCY DEP.	2	15	0	8	0	0	5	1	1	1	1	0	0	1	0	0	0	0	1	0	0	0	0	0	0	0	0	0	0	0	0	0	0	0	0	0	0	0	0		0	0	0	0
544	EMERGENCY DEP.	2	16	0	2	1	0	5	1	1	1	1	0	0	1	0	0	0	0	1	0	0	0	0	0	0	0	0	0	0	0	0	0	0	0	0	0	0	0	0		0	0	0	0
546	EMERGENCY DEP.	2	16	0	2	1	0	5	1	1	0	0	1	0	0	0	0	0	0	1	0	0	0	0	0	0	0	0	0	0	0	0	0	0	0	0	0	0	0	0		0	0	0	0
528	EMERGENCY DEP.	2	16	0	2	0	0	4	1	1	1	1	0	1	1	0	0	0	0	1	0	0	0	0	0	0	0	0	0	0	0	0	0	0	0	0	0	0	0	0		0	0	0	0
533	EMERGENCY DEP.	1	17	0	2	1	0	7	1	1	1	0	0	0	0	0	0	0	0	1	0	0	0	0	0	0	0	0	0	0	0	0	0	0	0	0	0	0	0	0		0	0	0	0
530	EMERGENCY DEP.	1	17	0	2	0	0	5	1	1	1	0	0	0	1	0	0	0	0	1	0	0	0	0	0	0	0	0	0	0	0	0	0	0	0	0	0	0	0	0		0	0	0	0
531	EMERGENCY DEP.	1	17	0	2	0	0	3	1	1	1	0	1	0	0	0	0	0	0	1	0	0	0	0	0	0	0	0	0	0	0	0	0	0	0	0	0	0	0	0		0	0	0	0
521	EMERGENCY DEP.	2	17	1	2	0		1	1	1	1	0	0	0	0	0	0	0	0	1	0	0	0	0	0	0	0	0	0	0	0	0	0	0	0	0	0	0	0	0		0	0	0	0
525	EMERGENCY DEP.	1	17	0	3	0	1	3	1	1	1	0	1	0	1	0	0	0	0	1	0	0	0	0	0	0	0	0	0	0	0	0	0	0	0	0	0	0	0	0		0	0	0	0
537	EMERGENCY DEP.	2	18	0	2	1	1	6	1	1	1	0	0	0	0	0	0	0	0	1	0	0	0	0	0	0	0	0	0	0	0	0	0	0	0	0	0	0	0	0		0	0	0	0
535	EMERGENCY DEP.	1	18	1	2	1	0	4	1	1	1	0	0	0	0	0	0	0	0	1	0	0	0	0	0	0	0	0	0	0	0	0	0	0	0	0	0	0	0	0		0	0	0	0
539	EMERGENCY DEP.	2	18	0	2	0	0	5	1	1	1	0	0	1	0	0	1	0	0	1	0	0	0	0	0	0	0	0	0	0	0	0	0	0	0	0	0	0	0	0		0	0	0	0
526	EMERGENCY DEP.	1	18	0	3	0	0	6	1	1	1	1	0	1	1	0	0	0	0	1	0	0	0	0	0	0	0	0	0	0	0	0	0	0	0	0	0	0	0	0		0	0	0	0
524	EMERGENCY DEP.	1	19	0	2	1	0	3	1	1	1	0	0	0	1	0	0	0	0	1	0	0	0	0	0	0	0	0	0	0	0	0	0	0	0	0	0	0	0	0		0	0	0	0
529	EMERGENCY DEP.	2	20	0	6	0	0	6	1	1	1	0	0	0	1	0	0	0	0	1	0	0	0	0	0	0	0	0	0	0	0	0	0	0	0	0	0	0	0	0		0	0	0	0
520	EMERGENCY DEP.	1	21	0	2	0		6	1	1	1	1	0	1	1	0	1	0	0	1	0	0	0	0	0	0	0	0	0	0	0	0	0	0	0	0	0	0	0	0		0	0	0	0
498	EMERGENCY DEP.	1	22	0	2	1	0	3	1	1	1	0	0	0	0	0	0	0	0	1	0	0	0	0	0	0	0	0	0	0	0	0	0	0	0	0	0	0	0	0		0	0	0	0
519	EMERGENCY DEP.	2	22	0	2	1	0	3	1	1	1	0	0	1	1	0	0	0	0	1	0	0	0	0	0	0	0	0	0	0	0	0	0	0	0	0	0	0	0	0		0	0	0	0
513	EMERGENCY DEP.	1	22	0	2	1	0	2	1	1	1	0	0	0	1	0	0	0	0	1	0	0	0	0	0	0	0	0	0	0	0	0	0	0	0	0	0	0	0	0		0	0	0	0
518	EMERGENCY DEP.	2	22	0	2	1	0	5	1	1	1	0	0	0	0	0	0	0	0	1	0	0	0	0	0	0	0	0	0	0	0	0	0	0	0	0	0	0	0	0		0	0	0	0
522	EMERGENCY DEP.	1	22	0	2	0	0	5	1	1	0	0	0	1	0	0	0	0	0	1	0	0	0	0	0	0	0	0	0	0	0	0	0	0	0	0	0	0	0	0		0	0	0	0
517	EMERGENCY DEP.	1	23	0	2	1		3	1	1	0	0	0	0	1	0	0	0	0	1	0	0	0	0	0	0	0	0	0	0	0	0	0	0	0	0	0	0	0	0		0	0	0	0
516	EMERGENCY DEP.	2	23	0	2	0	0	3	1	1	1	0	0	0	0	0	0	0	0	1	0	0	0	0	0	0	0	0	0	0	0	0	0	0	0	0	0	0	0	0		0	0	0	0
512	EMERGENCY DEP.	2	24	1	2	1	0	10	1	1	1	0	0	0	0	0	0	0	0	1	0	0	0	0	0	0	0	0	0	0	0	0	0	0	0	0	0	0	0	0		0	0	0	0
514	EMERGENCY DEP.	1	24	0	2	1	0	3	1	1	0	0	0	0	0	0	0	0	0	1	0	0	0	0	0	0	0	0	0	0	0	0	0	0	0	0	0	0	0	0		0	0	0	0
503	EMERGENCY DEP.	1	25	0	2	1	0	4	1	1	1	0	0	1	0	0	1	0	0	1	0	0	0	0	0	0	0	0	0	0	0	0	0	0	0	0	0	0	0	0		0	0	0	0
506	EMERGENCY DEP.	2	25	1	2	1	0	2	1	1	0	1	0	1	1	0	1	0	0	1	0	0	0	0	0	0	0	0	0	0	0	0	0	0	0	0	0	0	0	0		0	0	0	0
504	EMERGENCY DEP.	2	25	0	2	1		6	1	1	1	0	0	1	1	0	0	0	0	1	0	0	0	0	0	0	0	0	0	0	0	0	0	0	0	0	0	0	0	0		0	0	0	0
508	EMERGENCY DEP.	2	25	1	2	0	1	5	1	1	1	1	1	1	1	0	0	0	0	1	0	0	0	0	0	0	0	0	0	0	0	0	0	0	0	0	0	0	0	0		0	0	0	0
515	EMERGENCY DEP.	2	26	0	2	0	0	3	1	1	1	0	0	0	1	1	0	0	0	1	0	0	1	0	0	1	0	0	0	0	0	0	0	0	0	0	0	0	0	0		0	0	0	0
502	EMERGENCY DEP.	2	27	0	1	1	0	3	1	1	1	0	0	0	1	0	1	0	0	1	0	0	0	0	0	0	0	0	0	0	0	0	0	0	0	0	0	0	0	0		0	0	0	0
494	EMERGENCY DEP.	1	27	0	2	1	0	3	1	1	1	0	0	1	1	0	0	0	0	1	0	0	0	0	0	0	0	0	0	0	0	0	0	0	0	0	0	0	0	0		0	0	0	0
510	EMERGENCY DEP.	1	27	0	2	1	0	4	1	1	1	0	0	0	0	0	0	0	0	1	0	0	0	0	0	0	0	0	0	0	0	0	0	0	0	0	0	0	0	0		0	0	0	0
507	EMERGENCY DEP.	2	28	0	2	1	0	3	1	1	0	0	1	0	1	0	0	0	0	1	0	0	1	0	0	0	0	0	1	0	0	0	0	0	0	0	0	0	0	0		0	0	0	0
495	EMERGENCY DEP.	2	28	0	2	0	0	4	1	1	1	1	0	1	1	0	0	0	0	1	0	0	1	0	1	0	0	0	0	0	0	0	0	0	0	0	0	0	0	0		0	0	0	0
509	EMERGENCY DEP.	2	29	0	2	1	0	5	1	1	1	0	0	1	1	0	0	0	0	1	0	0	0	0	0	0	0	0	0	0	0	0	0	0	0	0	0	0	0	0		0	0	0	0
500	EMERGENCY DEP.	2	29	0	2	0	0	3	1	1	0	1	0	1	1	0	0	0	0	1	0	0	0	0	0	0	0	0	0	0	0	0	0	0	0	0	0	0	0	0		0	0	0	0
497	EMERGENCY DEP.	2	30	0	2	1	0	9	1	1	1	1	0	1	0	0	0	0	0	1	0	0	0	0	0	0	0	0	0	0	0	0	0	0	0	0	0	0	0	0		0	0	0	0
499	EMERGENCY DEP.	2	30	0	8	1	1	4	1	1	0	1	0	1	0	0	0	0	0	1	0	0	0	0	0	0	0	0	0	0	0	0	0	0	0	0	0	0	0	0		0	0	0	0
501	EMERGENCY DEP.	1	30	0	3	0	0	3	1	1	1	1	0	1	1	0	0	0	0	1	0	0	0	0	0	0	0	0	0	0	0	0	0	0	0	0	0	0	0	0		0	0	0	0
505	EMERGENCY DEP.	1	31	0	2	1	0	9	1	1	1	0	0	0	0	0	0	0	0	1	0	0	0	0	0	0	0	0	0	0	0	0	0	0	0	0	0	0	0	0		0	0	0	0
488	EMERGENCY DEP.	1900-01-02	34	0	1900-01-10	1		3	1	1	1	0	1	0	1	0	0	0	0	1	0	0	0	0	0	0	0	0	0	0	0	0	0	0	0	0	0	0	0	0		0	0	0	0
492	EMERGENCY DEP.	2	34	0	2	1	0	4	1	1	1	1	0	1	1	0	0	0	0	1	0	0	0	0	0	0	0	0	0	0	0	0	0	0	0	0	0	0	0	0		0	0	0	0
496	EMERGENCY DEP.	1	34	0	2	1	0	5	1	1	0	1	0	1	1	0	0	0	0	1	0	0	0	0	0	0	0	0	0	0	0	0	0	0	0	0	0	0	0	0		0	0	0	0
486	EMERGENCY DEP.	2	34	0	2	1	0	2	1	1	0	0	0	0	1	0	0	0	0	1	0	0	0	0	0	0	0	0	0	0	0	0	0	0	0	0	0	0	0	0		0	0	0	0
489	EMERGENCY DEP.	1	35	0	2	1	0	4	1	1	0	1	0	1	1	0	0	0	0	1	0	0	0	0	0	0	0	0	0	0	0	0	0	0	0	0	0	0	0	0		0	0	0	0
493	EMERGENCY DEP.	1	35	0	2	0	0	3	1	1	0	0	0	0	1	0	0	0	0	1	0	0	0	0	0	0	0	0	0	0	0	0	0	0	0	0	0	0	0	0		0	0	0	0
572	EMERGENCY DEP.	2	36	0	2	1	0	4	1	1	0	0	0	1	1	0	0	0	0	1	0	0	0	0	0	0	0	0	0	0	0	0	0	0	0	0	0	0	0	0		0	0	0	0
481	EMERGENCY DEP.	2	36	0	2	1	0	3	1	1	1	0	0	0	1	0	0	0	0	1	0	0	0	0	0	0	0	0	0	0	0	0	0	0	0	0	0	0	0	0		0	0	0	0
487	EMERGENCY DEP.	2	36	0	2	1	0	3	1	1	1	1	0	1	1	0	0	0	0	1	0	0	0	0	0	0	0	0	0	0	0	0	0	0	0	0	0	0	0	0		0	0	0	0
482	EMERGENCY DEP.	1	36	0	2	0	0	5	1	1	1	0	0	0	0	0	0	0	0	1	0	0	0	0	0	0	0	0	0	0	0	0	0	0	0	0	0	0	0	0		0	0	0	0
573	EMERGENCY DEP.	1	36	0	2	0	0	5	1	1	0	0	0	0	0	0	0	0	0	1	0	0	0	0	0	0	0	0	0	0	0	0	0	0	0	0	0	0	0	0		0	0	0	0
476	EMERGENCY DEP.	1	37	0	2	1	0	5	1	1	1	1	0	1	1	0	0	0	0	1	0	0	1	0	0	0	0	0	1	0	0	0	0	0	0	0	0	0	0	0		0	0	0	0
485	EMERGENCY DEP.	2	37	0	2	1	0	5	1	1	0	0	0	0	1	0	0	0	0	1	0	0	0	0	0	0	0	0	0	0	0	0	0	0	0	0	0	0	0	0		0	0	0	0
491	EMERGENCY DEP.	1	37	0	2	0	0	3	1	1	1	0	0	1	1	0	1	0	0	1	0	0	0	0	0	0	0	0	0	0	0	0	0	0	0	0	0	0	0	0		0	0	0	0
490	EMERGENCY DEP.	1	37	0	2	0	1	6	1	1	1	0	1	0	0	0	0	0	0	1	0	0	0	0	0	0	0	0	0	0	0	0	0	0	0	0	0	0	0	0		0	0	0	0
483	EMERGENCY DEP.	1	38	0	2	1	0	5	1	1	1	1	0	1	1	0	0	0	0	1	0	0	0	0	0	0	0	0	0	0	0	0	0	0	0	0	0	0	0	0		0	0	0	0
484	EMERGENCY DEP.	2	39	0	2	1	1	3	1	1	1	0	0	0	0	0	0	0	0	1	0	0	0	0	0	0	0	0	0	0	0	0	0	0	0	0	0	0	0	0		0	0	0	0
480	EMERGENCY DEP.	2	39	0	2	1	0	2	1	1	0	0	0	0	1	0	0	0	0	1	0	0	0	0	0	0	0	0	0	0	0	0	0	0	0	0	0	0	0	0		0	0	0	0
467	EMERGENCY DEP.	2	40	0	2	1	0	3	1	1	0	0	1	1	1	0	0	0	0	1	0	0	1	0	0	0	0	0	1	0	0	0	0	0	0	0	0	0	0	0		0	0	0	0
479	EMERGENCY DEP.	1	41	0	2	1	0	6	1	1	1	1	0	1	1	0	0	0	0	1	0	0	0	0	0	0	0	0	0	0	0	0	0	0	0	0	0	0	0	0		0	0	0	0
465	EMERGENCY DEP.	2	41	0	2	1	0	5	1	1	1	0	0	0	0	0	0	0	0	1	0	0	0	0	0	0	0	0	0	0	0	0	0	0	0	0	0	0	0	0		0	0	0	0
475	EMERGENCY DEP.	2	42	0	2	1	0	5	1	1	0	0	0	0	1	0	0	0	0	1	0	0	0	0	0	0	0	0	0	0	0	1	0	0	0	0	0	0	0	0		0	0	0	0
460	EMERGENCY DEP.	1	42	0	2	1	0	3	1	1	1	1	1	1	1	0	0	0	0	1	0	0	0	0	0	0	0	0	0	0	0	0	0	0	0	0	0	0	0	0		0	0	0	0
448	EMERGENCY DEP.	1	42	0	2	1	0	5	1	1	1	1	0	0	1	0	0	0	0	1	0	0	0	0	0	0	0	0	0	0	0	0	0	0	0	0	0	0	0	0		0	0	0	0
473	EMERGENCY DEP.	1	42	0	2	1	0	2	1	1	0	1	0	1	0	0	0	0	0	1	0	0	0	0	0	0	0	0	0	0	0	0	0	0	0	0	0	0	0	0		0	0	0	0
478	EMERGENCY DEP.	2	42	0	2	1	0	1	1	1	0	0	0	0	1	0	0	0	0	1	0	0	0	0	0	0	0	0	0	0	0	0	0	0	0	0	0	0	0	0		0	0	0	0
477	EMERGENCY DEP.	2	43	0	2	1	0	5	1	1	1	0	0	1	0	0	0	0	0	1	0	0	1	0	0	0	0	0	1	0	0	0	0	0	0	0	0	0	0	0		0	0	0	0
451	EMERGENCY DEP.	1	44	0	8	1	0	9	1	1	1	0	0	0	1	0	0	0	0	1	0	0	0	0	0	0	0	0	0	0	0	0	0	0	0	0	0	0	0	0		0	0	0	0
458	EMERGENCY DEP.	2	44	0	2	1		6	1	1	1	0	0	0	1	0	0	0	0	1	0	0	0	0	0	0	0	0	0	0	0	0	0	0	0	0	0	0	0	0		0	0	0	0
474	EMERGENCY DEP.	1	44	0	2	0	0	5	1	1	1	0	0	1	1	0	1	0	0	1	0	0	0	0	0	0	0	0	0	0	0	0	0	0	0	0	0	0	0	0		0	0	0	0
463	EMERGENCY DEP.	1	45	0	2	1	0	5	1	1	1	1	0	1	1	0	1	0	0	1	0	0	0	0	0	0	0	0	0	0	0	0	0	0	0	0	0	0	0	0		0	0	0	0
468	EMERGENCY DEP.	1	45	0	2	0	0	2	1	1	0	0	0	1	1	0	0	0	0	1	0	0	0	0	0	0	0	0	0	0	0	0	0	0	0	0	0	0	0	0		0	0	0	0
466	EMERGENCY DEP.	1	45	1	2	0	0	3	1	1	1	1	0	1	0	0	0	0	0	1	0	0	0	0	0	0	0	0	0	0	0	0	0	0	0	0	0	0	0	0		0	0	0	0
472	EMERGENCY DEP.	2	45	0	3	0	1	4	1	1	1	1	0	0	0	0	0	0	0	1	0	0	0	0	0	0	0	0	0	0	0	0	0	0	0	0	0	0	0	0		0	0	0	0
471	EMERGENCY DEP.	2	46	0	8	0	0	4	1	1	1	0	0	0	1	0	0	0	0	1	0	0	0	0	0	0	0	0	0	0	0	0	0	0	0	0	0	0	0	0		0	0	0	0
469	EMERGENCY DEP.	2	46	0	3	0	1	4	1	1	1	0	0	0	0	0	0	0	0	1	0	0	0	0	0	0	0	0	0	0	0	0	0	0	0	0	0	0	0	0		0	0	0	0
459	EMERGENCY DEP.	1	46	0	2	0	0	1	1	1	1	1	0	0	1	0	0	0	0	1	0	0	0	0	0	0	0	0	0	0	0	0	0	0	0	0	0	0	0	0		0	0	0	0
454	EMERGENCY DEP.	2	47	0	2	1	1	3	1	1	1	1	1	1	1	0	1	0	0	1	0	0	0	0	0	0	0	0	0	0	0	0	0	0	0	0	0	0	0	0		0	0	0	0
470	EMERGENCY DEP.	1	47	0	2	1	0	4	1	1	1	0	0	0	0	0	0	0	0	1	0	0	0	0	0	0	0	0	0	0	0	0	0	0	0	0	0	0	0	0		0	0	0	0
462	EMERGENCY DEP.	1	48	0	3	0	1	2	1	1	0	0	0	1	1	0	1	0	0	1	0	0	1	0	0	0	0	0	0	1	0	0	0	0	0	0	0	0	0	0		0	0	0	0
464	EMERGENCY DEP.	1	48	0	4	1	0	3	1	1	1	1	1	1	1	0	0	0	0	1	0	0	0	0	0	0	0	0	0	0	0	0	0	0	0	0	0	0	0	0		0	0	0	0
456	EMERGENCY DEP.	1	48	0	2	1	0	4	1	1	0	0	0	1	1	0	1	0	0	1	0	0	0	0	0	0	0	0	0	0	0	0	0	0	0	0	0	0	0	0		0	0	0	0
461	EMERGENCY DEP.	1	49	0	2	0	0	5	1	1	1	0	0	1	1	0	0	0	0	1	0	0	0	0	0	0	0	0	0	0	0	0	0	0	0	0	0	0	0	0		0	0	0	0
571	EMERGENCY DEP.	2	49	0	2	0	0	2	1	1	1	0	0	0	1	0	0	0	0	1	0	0	0	0	0	0	0	0	0	0	0	0	0	0	0	0	0	0	0	0		0	0	0	0
453	EMERGENCY DEP.	1	50	0	2	0	0	6	1	1	1	0	0	0	1	0	0	0	0	1	0	0	0	0	0	0	0	0	0	0	0	0	0	0	0	0	0	0	0	0		0	0	0	0
457	EMERGENCY DEP.	1	50	0	6	0		2	1	1	0	0	0	0	1	0	0	0	0	1	0	0	0	0	0	0	0	0	0	0	0	0	0	0	0	0	0	0	0	0		0	0	0	0
450	EMERGENCY DEP.	2	51	0	3	0	1	2	1	1	1	0	0	0	0	0	0	0	0	1	0	0	1	0	0	0	1	0	0	0	0	0	0	0	0	0	0	0	0	0		0	0	0	0
447	EMERGENCY DEP.	1	52	0	2	0	0	1	1	1	1	0	0	0	0	0	0	0	0	1	0	0	0	0	0	0	0	0	0	0	0	0	0	0	0	0	0	0	0	0		0	0	0	0
452	EMERGENCY DEP.	2	53	0	2	1	0	3	1	1	1	1	0	1	0	0	0	0	0	1	0	0	0	0	0	0	0	0	0	0	0	0	0	0	0	0	0	0	0	0		0	0	0	0
455	EMERGENCY DEP.	2	53	0	2	1	0	3	1	1	1	0	0	0	0	0	0	0	0	1	0	0	0	0	0	0	0	0	0	0	0	0	0	0	0	0	0	0	0	0		0	0	0	0
445	EMERGENCY DEP.	1	53	0	2	0	0	4	1	1	0	1	0	1	1	0	0	0	0	1	0	0	0	0	0	0	0	0	0	0	0	0	0	0	0	0	0	0	0	0		0	0	0	0
446	EMERGENCY DEP.	1	54	0	2	1	0	1	1	1	0	0	1	0	0	0	0	0	0	1	0	0	0	0	0	0	0	0	0	0	0	0	0	0	0	0	0	0	0	0		0	0	0	0
443	EMERGENCY DEP.	1	55	0	2	1	0	?	1	1	1	0	0	0	0	0	0	0	0	1	0	0	0	0	0	0	0	0	0	0	0	0	0	0	0	0	0	0	0	0		0	0	0	0
449	EMERGENCY DEP.	1	55	0	2	0	0	3	1	1	1	0	0	0	1	0	0	0	0	1	0	0	0	0	0	0	0	0	0	0	0	0	0	0	0	0	0	0	0	0		0	0	0	0
441	EMERGENCY DEP.	1	55	0	3	0	1	4	1	1	1	1	0	0	0	0	0	0	0	1	0	0	0	0	0	0	0	0	0	0	0	0	0	0	0	0	0	0	0	0		0	0	0	0
444	EMERGENCY DEP.	2	57	0	2	1		5	1	1	1	0	1	0	1	0	0	0	0	1	0	0	0	0	0	0	0	0	0	0	0	0	0	0	0	0	0	0	0	0		0	0	0	0
439	EMERGENCY DEP.	1	59	0	2	1	0	7	1	1	1	1	0	1	1	0	0	0	0	1	0	0	0	0	0	0	0	0	0	0	0	0	0	0	0	0	0	0	0	0		0	0	0	0
438	EMERGENCY DEP.	2	60	0	2	1	0	3	1	1	1	0	0	0	1	0	0	0	0	1	0	0	0	0	0	0	0	0	0	0	0	0	0	0	0	0	0	0	0	0		0	0	0	0
575	EMERGENCY DEP.	2	60	0	2	1	0	5	1	1	1	0	0	0	0	0	0	0	0	1	0	0	0	0	0	0	0	0	0	0	0	0	0	0	0	0	0	0	0	0		0	0	0	0
437	EMERGENCY DEP.	1	60	0	2	1	0	2	1	1	0	0	1	0	0	0	0	0	0	1	0	0	0	0	0	0	0	0	0	0	0	0	0	0	0	0	0	0	0	0		0	0	0	0
432	EMERGENCY DEP.	1	60	0	3	0	0	5	1	1	1	0	0	0	0	0	0	0	0	1	0	0	0	0	0	0	0	0	0	0	0	0	0	0	0	0	0	0	0	0		0	0	0	0
435	EMERGENCY DEP.	1	60	0	3	0	1	4	1	1	1	0	0	0	0	0	0	0	0	1	0	0	0	0	0	0	0	0	0	0	0	0	0	0	0	0	0	0	0	0		0	0	0	0
442	EMERGENCY DEP.	2	61	0	2	1	0	2	1	1	0	0	1	0	1	0	1	0	0	1	0	0	0	0	0	0	0	0	0	0	0	0	0	0	0	0	0	0	0	0		0	0	0	0
440	EMERGENCY DEP.	1	62	0	3	0	1	4	1	1	0	0	0	0	0	0	0	0	0	1	0	0	0	0	0	0	0	0	0	0	0	0	0	0	0	0	0	0	0	0		0	0	0	0
428	EMERGENCY DEP.	2	64	0	2	1	0	3	1	1	1	1	0	1	1	0	0	0	0	1	0	0	1	0	0	0	0	0	1	0	0	0	0	0	0	0	0	0	0	0		0	0	0	0
427	EMERGENCY DEP.	1	65	0	3	1	0	4	1	1	1	0	0	1	1	0	0	0	0	1	0	0	0	0	0	0	0	0	0	0	0	0	0	0	0	0	0	0	0	0		0	0	0	0
433	EMERGENCY DEP.	1	65	0	2	0	0	2	1	1	0	0	0	1	1	0	0	0	0	1	0	0	0	0	0	0	0	0	0	0	0	0	0	0	0	0	0	0	0	0		0	0	0	0
434	EMERGENCY DEP.	1	65	0	2	0	0	3	1	1	1	0	1	0	0	0	0	0	0	1	0	0	0	0	0	0	0	0	0	0	0	0	0	0	0	0	0	0	0	0		0	0	0	0
436	EMERGENCY DEP.	1	66	0	2	1	0	5	1	1	1	0	0	1	0	0	0	0	0	1	0	0	1	0	0	0	0	0	1	0	0	0	0	0	0	0	0	0	0	0		0	0	0	0
423	EMERGENCY DEP.	1	66	0	2	1	0	3	1	1	0	1	1	1	1	0	1	0	0	1	0	0	0	0	0	0	0	0	0	0	0	0	0	0	0	0	0	0	0	0		0	0	0	0
430	EMERGENCY DEP.	1	66	0	2	0	1	6	1	1	1	0	0	1	1	0	0	0	0	1	0	0	0	0	0	0	0	0	0	0	0	0	0	0	0	0	0	0	0	0		0	0	0	0
431	EMERGENCY DEP.	1	66	0	2	0	0	4	1	1	0	0	0	0	1	0	0	0	0	1	0	0	0	0	0	0	0	0	0	0	0	0	0	0	0	0	0	0	0	0		0	0	0	0
55	EMERGENCY DEP.	1	68	1	2	1	0	4	1	1	1	1	0	0	1	0	0	0	0	1	0	0	0	0	0	0	0	0	0	0	0	0	0	0	0	0	0	0	0	0		0	0	0	0
426	EMERGENCY DEP.	1	68	0	2	1	0	1	1	1	0	1	0	1	1	0	0	0	0	1	0	0	0	0	0	0	0	0	0	0	0	0	0	0	0	0	0	0	0	0		0	0	0	0
429	EMERGENCY DEP.	1	69	0	2	1	0	4	1	1	0	0	1	0	0	0	0	0	0	1	0	0	0	0	0	0	0	0	0	0	0	0	0	0	0	0	0	0	0	0		0	0	0	0
558	EMERGENCY DEP.	2	69	0	2	1	0	5	1	1	1	1	0	0	1	0	1	0	0	1	0	0	0	0	0	0	0	0	0	0	0	0	0	0	0	0	0	0	0	0		0	0	0	0
424	EMERGENCY DEP.	1	70	0	2	1	0	2	1	1	1	1	0	0	0	0	0	0	0	1	0	0	0	0	0	0	0	0	0	0	0	0	0	0	0	0	0	0	0	0		0	0	0	0
421	EMERGENCY DEP.	1	72	0	2	1	0	5	1	1	1	0	0	0	0	0	0	0	0	1	0	0	0	0	0	0	0	0	0	0	0	0	0	0	0	0	0	0	0	0		0	0	0	0
425	EMERGENCY DEP.	1	72	0	2	1	0	5	1	1	1	0	0	1	1	0	0	0	0	1	0	0	0	0	0	0	0	0	0	0	0	0	0	0	0	0	0	0	0	0		0	0	0	0
418	EMERGENCY DEP.	1	73	0	2	1	0	2	1	1	0	0	0	0	1	0	0	0	0	1	0	0	0	0	0	0	0	0	0	0	0	0	0	0	0	0	0	0	0	0		0	0	0	0
422	EMERGENCY DEP.	2	74	0	2	1	0	2	1	1	0	0	0	0	1	0	0	0	0	1	0	0	0	0	0	0	0	0	0	0	0	0	0	0	0	0	0	0	0	0		0	0	0	0
420	EMERGENCY DEP.	1	75	0	2	1	0	2	1	1	0	0	1	0	0	0	0	0	0	1	0	0	0	0	0	0	0	0	0	0	0	0	0	0	0	0	0	0	0	0		0	0	0	0
415	EMERGENCY DEP.	1	76	0	2	1	0	4	1	1	1	1	0	1	1	0	0	0	0	1	0	0	0	0	0	0	0	0	0	0	0	0	0	0	0	0	0	0	0	0		0	0	0	0
412	EMERGENCY DEP.	2	76	0	2	1	0	1	1	1	0	0	0	0	0	0	0	0	0	1	0	0	0	0	0	0	0	0	0	0	0	0	0	0	0	0	0	0	0	0		0	0	0	0
416	EMERGENCY DEP.	2	78	0	2	1	1	3	1	1	1	0	0	1	0	0	0	0	0	1	0	0	0	0	0	0	0	0	0	0	0	0	0	0	0	0	0	0	0	0		0	0	0	0
414	EMERGENCY DEP.	1	80	0	2	1	0	3	1	1	0	0	0	1	1	0	0	0	0	1	0	0	0	0	0	0	0	0	0	0	0	0	0	0	0	0	0	0	0	0		0	0	0	0
407	EMERGENCY DEP.	1	81	0	2	1	0	1	1	1	0	1	0	1	1	0	0	0	0	1	0	0	0	0	0	0	0	0	0	0	0	0	0	0	0	0	0	0	0	0		0	0	0	0
411	EMERGENCY DEP.	1	81	0	2	1	0	4	1	1	1	1	0	0	1	0	0	0	0	1	0	0	0	0	0	0	0	0	0	0	0	0	0	0	0	0	0	0	0	0		0	0	0	0
413	EMERGENCY DEP.	1	82	0	8	0	0	4	1	1	1	0	0	1	1	1	1	0	0	1	0	0	1	0	0	0	0	0	0	1	0	0	0	0	0	0	0	0	0	0		0	0	0	0
410	EMERGENCY DEP.	2	82	0	3	0		2	1	1	1	0	0	0	0	0	0	0	0	1	0	0	0	0	0	0	0	0	0	0	0	0	0	0	0	0	0	0	0	0		0	0	0	0
409	EMERGENCY DEP.	1	83	0	2	1	0	3	1	1	1	0	0	0	1	0	0	0	0	1	0	0	0	0	0	0	0	0	0	0	0	0	0	0	0	0	0	0	0	0		0	0	0	0
398	EMERGENCY DEP.	1	84	0	2	1	0	3	1	1	0	0	0	0	1	0	0	0	0	1	0	0	0	0	0	0	0	0	0	0	0	0	0	0	0	0	0	0	0	0		0	0	0	0
417	EMERGENCY DEP.	1	84	0	2	1		3	1	1	0	0	0	0	0	0	0	0	0	1	0	0	0	0	0	0	0	0	0	0	0	0	0	0	0	0	0	0	0	0		0	0	0	0
419	EMERGENCY DEP.	2	84	0	2	1	0	3	1	1	1	0	0	0	0	0	0	0	0	1	0	0	0	0	0	0	0	0	0	0	0	0	0	0	0	0	0	0	0	0		0	0	0	0
574	EMERGENCY DEP.	2	84	0	2	1	0	11	1	1	1	0	0	1	1	0	0	0	0	1	0	0	0	0	0	0	0	0	0	0	0	0	0	0	0	0	0	0	0	0		0	0	0	0
406	EMERGENCY DEP.	1	84	0	2	0	1	2	1	1	0	0	0	1	0	0	0	0	0	1	0	0	0	0	0	0	0	0	0	0	0	0	0	0	0	0	0	0	0	0		0	0	0	0
405	EMERGENCY DEP.	2	85	0	2	0	0	5	1	1	0	1	0	1	1	0	0	0	0	1	0	0	0	0	0	0	0	0	0	0	0	0	0	0	0	0	0	0	0	0		0	0	0	0
402	EMERGENCY DEP.	2	86	0	2	1	0	5	1	1	1	0	0	0	0	0	1	0	0	1	0	0	0	0	0	0	0	0	0	0	0	0	0	0	0	0	0	0	0	0		0	0	0	0
400	EMERGENCY DEP.	1	86	0	2	1	0	4	1	1	0	0	1	1	1	0	0	0	0	1	0	0	0	0	0	0	0	0	0	0	0	0	0	0	0	0	0	0	0	0		0	0	0	0
404	EMERGENCY DEP.	1	86	0	2	1	0	4	1	1	1	1	0	0	1	0	0	0	0	1	0	0	0	0	0	0	0	0	0	0	0	0	0	0	0	0	0	0	0	0		0	0	0	0
408	EMERGENCY DEP.	2	87	0	8	0	1	2	1	1	0	0	0	1	1	0	0	0	0	1	0	0	0	0	0	0	0	0	0	0	0	0	0	0	0	0	0	0	0	0		0	0	0	0
403	EMERGENCY DEP.	1	89	0	2	1	0	3	1	1	1	1	0	1	1	0	1	0	0	1	0	0	0	0	0	0	0	0	0	0	0	0	0	0	0	0	0	0	0	0		0	0	0	0
401	EMERGENCY DEP.	1	91	0	2	1	0	2	1	1	0	1	0	1	1	1	0	0	0	1	0	0	1	0	0	0	0	1	0	0	0	0	0	0	0	0	0	0	0	0		0	0	0	0
394	EMERGENCY DEP.	1	94	0	2	1	0	3	1	1	1	1	0	1	1	0	0	0	0	1	0	0	0	0	0	0	0	0	0	0	0	0	0	0	0	0	0	0	0	0		0	0	0	0
399	EMERGENCY DEP.	2	96	0	2	1	0	5	1	1	1	0	0	0	1	0	0	0	0	1	0	0	0	0	0	0	0	0	0	0	0	0	0	0	0	0	0	0	0	0		0	0	0	0
396	EMERGENCY DEP.	1	98	0	10	0	0	3	1	1	1	1	0	1	1	0	0	0	0	1	0	0	0	0	0	0	0	0	0	0	0	0	0	0	0	0	0	0	0	0		0	0	0	0
397	EMERGENCY DEP.	2	98	0	10	0	0	2	1	1	1	1	0	1	1	0	0	0	0	1	0	0	0	0	0	0	0	0	0	0	0	0	0	0	0	0	0	0	0	0		0	0	0	0
568	EMERGENCY DEP.	2	99	0	2	1	0	3	1	1	0	1	0	0	0	0	1	0	0	1	0	0	0	0	0	0	0	0	0	0	0	0	0	0	0	0	0	0	0	0		0	0	0	0
384	EMERGENCY DEP.	1	100	0	2	1	0	5	1	1	1	0	0	1	1	0	0	0	0	1	0	0	0	0	0	0	0	0	0	0	0	0	0	0	0	0	0	0	0	0		0	0	0	0
393	EMERGENCY DEP.	1	100	0	2	1	0	3	1	1	0	0	1	0	0	0	0	0	0	1	0	0	0	0	0	0	0	0	0	0	0	0	0	0	0	0	0	0	0	0		0	0	0	0
391	EMERGENCY DEP.	2	101	0	2	1	0	3	1	1	1	1	0	1	1	0	0	0	0	1	0	0	0	0	0	0	0	0	0	0	0	0	0	0	0	0	0	0	0	0		0	0	0	0
390	EMERGENCY DEP.	2	101	0	2	1	0	3	1	0	1	1	0	1	1	0	0	0	0	1	0	0	0	0	0	0	0	0	0	0	0	0	0	0	0	0	0	0	0	0		0	0	0	0
392	EMERGENCY DEP.	1	101	0	2	0	0	6	1	1	1	0	0	0	1	0	0	0	0	1	0	0	0	0	0	0	0	0	0	0	0	0	0	0	0	0	0	0	0	0		0	0	0	0
395	EMERGENCY DEP.	1	101	0	1	0	0	3	1	1	1	0	0	0	0	0	0	0	0	1	0	0	0	0	0	0	0	0	0	0	0	0	0	0	0	0	0	0	0	0		0	0	0	0
386	EMERGENCY DEP.	2	103	0	2	1	0	5	1	1	1	0	1	1	1	0	0	0	0	1	0	0	0	0	0	0	0	0	0	0	0	1	0	0	0	0	0	0	0	0		0	0	0	0
389	EMERGENCY DEP.	2	103	0	2	1	0	1	1	1	0	1	0	1	1	0	0	0	0	1	0	0	0	0	0	0	0	0	0	0	0	0	0	0	0	0	0	0	0	0		0	0	0	0
388	EMERGENCY DEP.	1	104	0	2	1	0	4	1	1	1	1	0	0	1	0	0	0	0	1	0	0	0	0	0	0	0	0	0	0	0	0	0	0	0	0	0	0	0	0		0	0	0	0
387	EMERGENCY DEP.	2	105	0	2	1	0	4	1	1	0	1	0	0	1	0	1	0	0	1	0	0	0	0	0	0	0	0	0	0	0	0	0	0	0	0	0	0	0	0		0	0	0	0
383	EMERGENCY DEP.	2	108	0	2	1	0	4	1	1	1	1	0	0	1	0	1	0	0	1	0	0	1	0	0	0	0	0	0	1	0	0	0	0	0	0	0	0	0	0		0	0	0	0
385	EMERGENCY DEP.	1	108	0	2	1	0	3	1	1	0	1	0	1	1	0	0	0	0	1	0	0	0	0	0	0	0	0	0	0	0	0	0	0	0	0	0	0	0	0		0	0	0	0
382	EMERGENCY DEP.	1	108	0	2	0	0	?	1	1	1	1	0	1	1	0	0	0	0	1	0	0	0	0	0	0	0	0	0	0	0	0	0	0	0	0	0	0	0	0		0	0	0	0
374	EMERGENCY DEP.	2	108	0	2	0	0	4	1	1	0	0	1	0	0	0	0	0	0	1	0	0	0	0	0	0	0	0	0	0	0	0	0	0	0	0	0	0	0	0		0	0	0	0
380	EMERGENCY DEP.	1	109	0	2	1	1	2	1	1	0	0	0	0	0	0	0	0	0	1	0	0	0	0	0	0	0	0	0	0	0	0	0	0	0	0	0	0	0	0		0	0	0	0
381	EMERGENCY DEP.	2	111	0	2	1	0	4	1	1	0	0	0	0	0	0	0	0	0	1	0	0	0	0	0	0	0	0	0	0	0	0	0	0	0	0	0	0	0	0		0	0	0	0
379	EMERGENCY DEP.	2	114	0	3	0	0	2	1	1	1	0	0	0	0	0	0	0	0	1	0	0	0	0	0	0	0	0	0	0	0	0	0	0	0	0	0	0	0	0		0	0	0	0
376	EMERGENCY DEP.	1	118	0	2	1	0	10	1	1	1	1	0	1	1	0	0	0	0	1	0	0	0	0	0	0	0	0	0	0	0	0	0	0	0	0	0	0	0	0		0	0	0	0
378	EMERGENCY DEP.	1	120	0	2	1	0	3	1	1	1	0	0	0	0	0	1	0	0	1	0	0	0	0	0	0	0	0	0	0	0	0	0	0	0	0	0	0	0	0		0	0	0	0
375	EMERGENCY DEP.	1	120	0	2	1	0	4	1	1	1	1	0	0	1	0	0	0	0	1	0	0	0	0	0	0	0	0	0	0	0	0	0	0	0	0	0	0	0	0		0	0	0	0
372	EMERGENCY DEP.	1	121	1	2	1	0	3	1	1	0	0	0	1	1	0	0	0	0	1	0	0	0	0	0	0	0	0	0	0	0	0	0	0	0	0	0	0	0	0		0	0	0	0
373	EMERGENCY DEP.	2	122	0	2	0	0	3	1	1	0	0	0	0	1	0	0	0	0	1	0	0	0	0	0	0	0	0	0	0	0	0	0	0	0	0	0	0	0	0		0	0	0	0
371	EMERGENCY DEP.	2	127	0	2	1	0	3	1	1	1	1	0	1	1	0	0	0	0	1	0	0	0	0	0	0	0	0	0	0	0	0	0	0	0	0	0	0	0	0		0	0	0	0
369	EMERGENCY DEP.	2	129	0	2	1	1	4	1	1	1	0	0	0	0	0	0	0	0	1	0	0	0	0	0	0	0	0	0	0	0	0	0	0	0	0	0	0	0	0		0	0	0	0
377	EMERGENCY DEP.	1	130	0	2	1	0	4	1	1	0	0	1	0	1	0	0	0	0	1	0	0	0	0	0	0	0	0	0	0	0	0	0	0	0	0	0	0	0	0		0	0	0	0
367	EMERGENCY DEP.	2	132	0	2	1	0	1	1	1	0	1	0	0	1	0	0	0	0	1	0	0	0	0	0	0	0	0	0	0	0	0	0	0	0	0	0	0	0	0		0	0	0	0
368	EMERGENCY DEP.	2	132	0	2	0	0	3	1	1	1	0	0	0	0	0	0	0	0	1	0	0	0	0	0	0	0	0	0	0	0	0	0	0	0	0	0	0	0	0		0	0	0	0
366	EMERGENCY DEP.	2	134	0	2	1	1	8	1	1	1	1	0	1	1	0	0	0	0	1	0	0	1	0	0	0	0	0	1	0	0	0	0	0	0	0	0	0	0	0		0	0	0	0
363	EMERGENCY DEP.	1	135	0	2	1	0	9	1	1	1	0	0	1	1	0	0	0	0	1	0	0	0	0	0	0	0	0	0	0	0	0	0	0	0	0	0	0	0	0		0	0	0	0
370	EMERGENCY DEP.	1	135	0	3	0	1	6	1	1	1	1	0	0	0	0	1	0	0	1	0	0	0	0	0	0	0	0	0	0	0	0	0	0	0	0	0	0	0	0		0	0	0	0
365	EMERGENCY DEP.	1	139	0	3	0	1	4	1	1	1	1	0	1	1	0	0	0	0	1	0	0	0	0	0	0	0	0	0	0	0	0	0	0	0	0	0	0	0	0		0	0	0	0
361	EMERGENCY DEP.	1	140	1	2	1	0	12	1	1	1	0	0	1	1	0	0	0	0	1	0	0	1	0	0	0	0	0	1	0	0	0	0	0	0	0	0	0	0	0		0	0	0	0
362	EMERGENCY DEP.	2	140	0	2	1	0	4	1	1	1	1	0	1	1	0	1	0	0	1	0	0	0	0	0	0	0	0	0	0	0	0	0	0	0	0	0	0	0	0		0	0	0	0
360	EMERGENCY DEP.	2	140	0	2	0	0	5	1	1	1	0	0	0	1	0	0	0	0	1	0	0	0	0	0	0	0	0	0	0	0	0	0	0	0	0	0	0	0	0		0	0	0	0
358	EMERGENCY DEP.	1	142	0	2	1	0	4	1	1	1	0	0	0	1	0	0	0	0	1	0	0	0	0	0	0	0	0	0	0	0	0	0	0	0	0	0	0	0	0		0	0	0	0
364	EMERGENCY DEP.	2	142	0	2	0	0	4	1	1	0	0	1	0	0	0	0	0	0	1	0	0	0	0	0	0	0	0	0	0	0	0	0	0	0	0	0	0	0	0		0	0	0	0
511	EMERGENCY DEP.	1	144	0	2	1	0	7	1	1	1	0	0	1	1	0	1	0	0	1	0	0	0	0	0	0	0	0	0	0	0	0	0	0	0	0	0	0	0	0		0	0	0	0
359	EMERGENCY DEP.	2	144	0	2	1	0	4	1	1	1	0	0	1	1	0	0	0	0	1	0	0	0	0	0	0	0	0	0	0	0	0	0	0	0	0	0	0	0	0		0	0	0	0
356	EMERGENCY DEP.	2	144	0	2	1	0	3	1	1	1	0	0	1	1	0	0	0	0	1	0	0	0	0	0	0	0	0	0	0	0	0	0	0	0	0	0	0	0	0		0	0	0	0
357	EMERGENCY DEP.	1	144	0	2	1		2	1	1	0	1	0	0	0	0	0	0	0	1	0	0	0	0	0	0	0	0	0	0	0	0	0	0	0	0	0	0	0	0		0	0	0	0
355	EMERGENCY DEP.	1	146	0	2	0	0	3	1	1	1	0	0	1	0	0	0	0	0	1	0	0	0	0	0	0	0	0	0	0	0	0	0	0	0	0	0	0	0	0		0	0	0	0
353	EMERGENCY DEP.	2	147	0	2	1	0	4	1	1	1	0	0	1	0	0	0	0	0	1	0	0	0	0	0	0	0	0	0	0	0	0	0	0	0	0	0	0	0	0		0	0	0	0
352	EMERGENCY DEP.	1	156	0	2	1	0	2	1	1	1	0	0	0	1	0	0	0	0	1	0	0	0	0	0	0	0	0	0	0	0	0	0	0	0	0	0	0	0	0		0	0	0	0
349	EMERGENCY DEP.	1	158	0	3	0	0	4	1	1	1	1	0	0	1	0	1	0	0	1	0	0	0	0	0	0	0	0	0	0	0	0	0	0	0	0	0	0	0	0		0	0	0	0
354	EMERGENCY DEP.	1	160	0	2	1	0	6	1	1	1	0	0	1	1	0	1	0	0	1	0	0	0	0	0	0	0	0	0	0	0	0	0	0	0	0	0	0	0	0		0	0	0	0
351	EMERGENCY DEP.	1	164	0	2	0	0	3	1	1	1	0	0	1	0	0	0	0	0	1	0	0	1	0	0	0	0	0	1	0	0	0	0	0	0	0	0	0	0	0		0	0	0	0
348	EMERGENCY DEP.	1	168	0	2	1	0	4	1	1	0	0	1	0	1	0	0	0	0	1	0	0	0	0	0	0	0	0	0	0	0	0	0	0	0	0	0	0	0	0		0	0	0	0
350	EMERGENCY DEP.	1	168	0	1	0	0	5	1	1	1	1	0	0	0	0	0	0	0	1	0	0	0	0	0	0	0	0	0	0	0	0	0	0	0	0	0	0	0	0		0	0	0	0
345	EMERGENCY DEP.	1	180	0	2	1		7	1	1	0	1	1	0	0	0	0	0	0	1	0	0	0	0	0	0	0	0	0	0	0	0	0	0	0	0	0	0	0	0		0	0	0	0
346	EMERGENCY DEP.	2	182	0	2	1	0	5	1	1	0	0	0	0	1	0	0	0	0	1	0	0	0	0	0	0	0	0	0	0	0	0	0	0	0	0	0	0	0	0		0	0	0	0
343	EMERGENCY DEP.	1	185	0	2	1	0	3	1	1	0	0	0	0	0	0	0	0	0	1	0	0	0	0	0	0	0	0	0	0	0	0	0	0	0	0	0	0	0	0		0	0	0	0
344	EMERGENCY DEP.	1	186	0	2	0	0	2	1	1	1	0	0	0	0	0	0	0	0	1	0	0	0	0	0	0	0	0	0	0	0	0	0	0	0	0	0	0	0	0		0	0	0	0
347	EMERGENCY DEP.	2	193	0	3	0	1	4	1	1	1	0	0	0	0	0	0	0	0	1	0	0	0	0	0	0	0	0	0	0	0	0	0	0	0	0	0	0	0	0		0	0	0	0
578	EMERGENCY DEP.	2	10	1	2	0	0	2	1	1	0	0	0	1	0	0	0	0	0	1	0	0	1	0	0	0	0	0	1	0	0	0	0	0	0	0	0	0	0	0		0	0	0	0
576	EMERGENCY DEP.	1	90	0	2	1	0	3	1	1	1	0	0	0	0	0	1	0	0	1	0	0	0	0	0	0	0	0	0	0	0	0	0	0	0	0	0	0	0	0		0	0	0	0
577	EMERGENCY DEP.	2	130	0	2	0	0	7	1	1	1	1	0	1	1	0	0	0	0	1	0	0	0	0	0	0	0	0	0	0	0	0	0	0	0	0	0	0	0	0		0	0	0	0
339	NICU	1	1	1	2	1	0	1	1	1	0	0	0	1	1	1	0	0	0	1	0	0	1	0	0	0	0	0	0	0	1	0	0	0	0	0	1	0	0	0	23	0	0	0	1	8100	53	37	6
340	NICU	2	1	1	1	0	0	4	1	1	1	0	0	1	1	0	0	0	0	1	0	0	0	0	0	0	0	0	0	0	0	0	0	1	0	0	0	0	0	0	5	0	0	0	0	8020	27	39.1	21.7
335	NICU	1	1	1	2	0	0	2	1	1	1	0	0	0	0	0	0	0	0	1	0	0	0	0	0	0	0	0	0	0	0	0	0	0	0	0	0	0	0	0	5	0	0	0	0	8550	34.1	21.6	9.6
341	NICU	2	1	1	2	0	0	5	1	1	0	0	0	0	0	0	0	0	0	1	0	0	0	0	0	0	0	0	0	0	0	0	0	0	0	0	0	0	0	0	8	0	0	0	0	11580	27.9	55.3	8
334	NICU	1	1	1	2	0	0	2	1	1	1	0	0	0	0	0	0	0	0	1	0	0	0	0	0	0	0	0	0	0	0	0	0	0	0	0	1	0	0	0	9	0	0	0	0	3500	26	50	21
333	NICU	1	1	1	2	1	0	1	1	1	1	0	0	0	0	0	0	0	0	1	0	0	0	0	0	0	0	0	0	0	0	0	0	0	0	0	0	0	0	0	10	0	0	0	0	15260	28.7	43.8	19.5
336	NICU	2	1	1	6	1	0	6	1	1	0	0	0	1	1	0	0	0	0	1	0	1	0	0	0	0	0	0	0	0	0	0	0	0	0	0	0	0	0	0	4	0	0	0	0	12870	29.7	57.2	7
338	NICU	1	1	1	2	1	0	5	1	1	1	0	0	0	0	0	0	0	0	1	0	0	0	0	0	0	0	0	0	0	0	0	0	1	0	0	0	0	0	0	3	0	0	0	0	5980	19	60	15
337	NICU	1	2	1	3	1	0	1	1	1	0	0	0	0	0	0	0	0	0	1	0	0	0	0	0	0	0	0	0	0	0	0	0	1	0	0	0	0	0	0	25	0	0	0	0	2150	24	58	14
332	NICU	1	6	1	3	1	0	2	1	1	1	0	0	0	0	0	0	0	0	1	0	0	0	0	0	0	0	0	0	0	0	0	0	0	0	0	0	0	0	0	5	0	0	0	0	9500	75	19	1.2
342	NICU-PK1	1	1	1	2	1	0	6	1	1	1	1	0	0	0	0	1	0	0	1	0	0	1	0	0	0	0	0	0	0	1	0	0	0	0	0	0	0	0	0	14	0	0	1	1	8910	42	37.7	10.2
132	PK1	1	2	1	2	0	0	2	1	1	1	0	0	1	1	0	0	0	0	1	0	0	0	0	0	0	0	0	0	0	0	0	0	1	0	0	0	0	0	0	3	0	0	0	0	4940	29	52	18
131	PK1	1	2	1	2	0	0	4	1	0	1	0	0	0	0	0	0	0	0	1	0	0	0	0	0	0	0	0	0	0	0	0	0	0	0	0	0	0	0	0	3	0	0	0	0	10690	21	65	9
130	PK1	2	4	1	8	0	0	3	1	1	0	0	0	0	0	0	0	0	0	1	0	0	1	0	0	0	0	0	0	0	1	0	0	0	0	0	0	0	0	0	5	0	0	0	0	11660	25.2	54.2	13.1
128	PK1	1	6	1	2	1	0	4	1	1	0	0	0	0	1	0	0	0	0	1	0	0	1	0	0	0	0	0	1	0	0	1	0	0	0	0	0	0	0	0	6	0	0	0	0	7690	44	42	6
124	PK1	1	8	1	8	0	0	7	1	1	1	0	0	0	0	0	0	0	0	1	0	0	0	0	0	0	0	0	0	0	0	0	0	0	0	0	0	0	0	0	7	0	0	0	0	9340	46	38	8
126	PK1	2	9	1	2	0	0	4	1	1	0	0	0	0	0	0	0	0	0	1	0	0	1	0	0	0	0	0	1	0	0	0	0	0	0	0	0	0	0	0	3	0	0	0	0	5940	42	47	6
127	PK1	2	9	1	3	1	0	5	1	1	1	0	0	0	0	0	0	0	0	1	0	0	0	0	0	0	0	0	0	0	0	0	0	0	0	0	0	0	0	0	2	0	0	0	0	7120	25	62	3
129	PK1	1	9	1	6	1	0	3	1	1	1	0	1	0	0	0	0	0	0	1	0	0	0	0	0	0	0	0	0	0	0	0	0	1	0	0	0	0	0	0	5	0	0	0	0	9960	12	72	7
114	PK1	2	10	1	2	1	0	10	1	1	0	1	0	1	1	0	0	0	0	1	0	0	0	0	0	0	0	0	0	0	0	0	0	0	0	0	0	0	0	0	3	0	0	0	0	5790	42	46	9
123	PK1	1	11	1	2	1		3	1	1	0	0	1	1	1	0	0	0	0	1	0	0	1	0	0	0	0	0	1	0	0	0	0	0	0	0	0	0	0	0	3	0	0	0	0	13200	65.4	25.5	5.9
111	PK1	1	12	1	3	0	0	6	1	1	1	1	0	0	1	0	0	0	0	1	1	0	0	0	0	0	0	0	0	0	0	0	0	1	0	0	0	0	0	0	7	0	0	0	1	5240	15	70	8
120	PK1	2	13	1	6	1		3	1	1	0	0	0	1	1	1	0	0	0	1	0	0	1	0	0	0	0	1	0	0	0	0	0	0	0	0	0	0	0	0	6	0	0	0	0	2580	58	38	3
125	PK1	1	13	1	3	0	0	6	1	1	1	0	0	0	0	0	0	0	0	1	0	0	0	0	0	0	0	0	0	0	0	0	0	0	0	0	0	0	0	0	2	0	0	0	0	7190	57.6	32.7	4.2
122	PK1	2	13	1	2	0	0	10	1	1	1	0	1	0	0	0	0	0	0	1	0	0	0	0	0	0	0	0	0	0	0	1	0	0	0	0	0	0	0	0	3	0	0	0	0	7190	65.8	24.7	5.9
113	PK1	1	13	1	2	1	0	7	1	1	1	0	0	0	1	1	0	0	0	1	0	0	0	0	0	0	0	0	0	0	0	0	0	0	0	0	0	0	0	0	4	0	0	0	0	13520	54.6	27.8	6.3
118	PK1	2	14	1	2	0	0	5	1	1	0	0	0	1	1	0	1	0	0	1	0	0	1	0	0	0	0	0	1	0	0	0	0	0	0	0	0	0	0	0	4	0	0	0	0	5300	58	29	7
115	PK1	1	15	1	2	1	0	2	1	1	1	0	0	1	1	0	0	0	0	1	0	0	1	0	0	0	0	1	1	0	0	0	0	0	0	0	0	0	0	0	1	0	0	0	0	9570	56.5	30.6	6.9
117	PK1	1	15	1	2	1	0	6	1	1	1	0	0	1	1	0	0	0	0	1	0	0	1	0	0	0	0	0	1	0	0	1	0	0	0	0	0	0	0	0	5	0	0	0	0	9680	43	41	9
116	PK1	1	15	1	1	1	0	2	1	1	0	0	0	1	1	1	0	0	0	1	0	0	1	0	0	0	0	1	0	0	0	0	0	0	0	0	0	0	0	0	8	0	0	0	0	5490	23	65	11
121	PK1	1	15	1	3	0	1	1	1	1	1	0	0	0	0	0	0	1	0	1	0	0	0	0	0	0	0	0	0	0	0	0	0	0	0	0	0	0	0	0	6	0	0	0	0	5700	35	51	5
119	PK1	1	17	1	3	0	0	4	1	1	1	0	1	0	0	0	0	0	0	1	0	0	0	0	0	0	0	0	0	0	0	0	0	0	0	0	0	0	0	0	2	0	0	0	0	3150	57	31	12
109	PK1	1	17	1	3	1	0	7	1	1	1	0	0	0	0	0	0	0	1	1	0	0	0	0	0	0	0	0	0	0	0	0	0	0	0	0	0	0	0	0	5	0	0	0	0	4210	35.7	48	11.5
112	PK1	2	18	1	7	0	0	7	1	1	1	0	1	0	0	0	0	0	0	1	0	0	0	0	0	0	0	0	0	0	0	0	0	0	0	0	0	0	0	0	3	0	0	0	0	4890	73.4	17.3	4.9
110	PK1	2	19	1	7	0	0	2	1	1	1	0	0	1	0	0	0	0	0	1	0	0	1	0	0	0	0	0	1	0	0	0	0	0	0	0	0	0	0	0	2	0	0	0	0	4420	69.6	20.1	4.9
108	PK1	1	23	1	2	0	0	2	1	1	1	0	0	0	1	0	0	0	0	1	0	0	1	0	0	0	0	1	0	0	0	0	0	0	0	0	0	0	0	0	4	0	0	0	0	6130	81.6	12.3	2.8
107	PK1	1	25	1	2	1	0	7	1	1	1	0	1	0	0	0	0	0	0	1	0	0	0	0	0	0	0	0	0	0	0	0	0	0	0	0	0	0	0	0	2	0	0	0	0	12650	26	68	3
106	PK1	1	50	1	2	0	0	3	1	1	1	0	1	1	0	0	0	0	0	1	0	0	0	0	0	0	0	0	0	0	0	0	0	0	0	0	0	0	0	0	2	0	0	0	0	3200	62	30	6
105	PK1	1	72	1	2	0	0	4	1	0	0	0	0	0	0	0	0	0	0	1	0	0	0	0	0	0	0	0	0	0	0	1	0	0	0	0	0	0	0	0	7	0	0	0	0	5260	69.9	16.6	8.6
104	PK1	1	90	1	2	1		4	1	1	1	0	1	1	1	0	0	0	0	1	0	0	1	0	0	0	1	0	0	0	0	0	0	0	0	0	0	0	0	0	6	0	0	0	0	5330	61	24	12
103	PK1	2	109	1	2	1	0	3	1	1	1	0	0	0	0	0	0	0	0	1	0	0	0	0	0	0	0	0	0	0	0	1	0	0	0	0	0	0	0	0	1	0	0	0	0	9180	83	8.4	5.2
102	PK1	2	110	1	2	1	0	7	1	1	1	1	0	0	0	0	0	0	0	1	0	0	0	0	0	0	0	0	0	0	0	0	0	0	0	0	0	0	0	0	1	0	0	0	0	3830	45	38	6
101	PK1	2	116	1	2	1	0	2	1	1	1	0	0	0	1	1	0	0	0	1	0	0	1	0	0	0	0	1	0	0	0	0	0	0	0	0	0	0	0	0	2	0	0	0	0	5650	77	14.8	5
100	PK1	2	122	1	2	1	0	5	1	1	1	1	1	0	0	0	0	0	0	1	0	0	0	0	0	0	0	0	0	0	0	0	0	0	0	0	0	0	0	0	2	0	0	0	0	3870	43	31	9
98	PK1	1	132	1	2	1	0	2	1	1	0	1	0	1	1	0	0	0	0	1	0	0	0	0	0	0	0	0	0	0	0	0	0	0	0	0	0	0	0	0		0	0	0	0
99	PK1	2	133	0	3	1	0	3	1	1	1	0	0	0	0	0	0	0	0	1	0	0	0	0	0	0	0	0	0	0	0	0	0	0	0	0	0	0	0	0	5	0	0	0	0	5890	70.8	11.9	7.4
97	PK1	2	134	1	2	1	0	2	1	1	1	0	0	0	1	0	0	0	0	1	0	0	0	0	0	0	0	0	0	0	0	0	0	0	0	0	0	0	0	0	2	0	0	0	0	5600	80.5	12.5	2.9
96	PK1	2	191	1	2	0	0	5	1	1	1	0	0	1	1	0	0	0	0	1	0	0	1	0	0	0	0	1	1	0	0	0	0	0	0	0	0	0	0	0	2	0	0	0	0	7230	40	28	13
221	PK2	1	1	1	2	0	0	2	1	1	1	0	1	1	1	1	0	0	0	1	0	0	1	0	0	0	0	0	0	0	1	0	0	0	0	0	0	0	0	0	5	0	0	0	0	4100	52	34	8
220	PK2	2	2	1	2	0	0	3	1	1	1	0	0	0	0	0	0	0	0	1	0	0	0	0	0	0	0	0	0	0	0	0	0	0	1	0	0	0	0	0	8	0	0	0	0	13080	40	40.1	9.8
223	PK2	1	2	1	2	0	0	4	1	1	1	0	1	0	0	0	0	0	0	1	0	0	0	0	0	0	0	0	0	0	0	0	0	0	0	0	0	0	0	0	3	0	0	0	0	24200	18	71	10
217	PK2	1	3	1	2	1	0	3	1	1	0	0	0	0	0	0	0	1	0	1	0	0	0	0	0	0	0	0	0	0	0	0	0	0	0	0	0	0	0	0	16	0	0	0	0	12000	65	20	6
212	PK2	1	3	1	2	0	0	1	1	1	1	0	0	0	0	0	0	0	0	1	0	0	0	0	0	0	0	0	0	0	0	0	0	0	0	0	0	0	0	0	3	0	0	0	0	9260	51	25	17
222	PK2	1	3	1	3	1	0	1	1	1	0	0	0	0	0	0	1	0	0	1	0	0	0	0	0	0	0	0	0	0	0	0	0	0	0	0	0	0	0	0	4	0	0	0	0	5710	36.4	40.9	14.4
211	PK2	2	4	1	2	0	0	2	1	1	1	0	1	1	1	0	0	0	0	1	0	0	0	0	0	0	0	0	0	0	0	0	0	0	0	0	1	0	0	0	4	0	0	0	0	8300	25.3	51.8	13.2
219	PK2	2	4	1	3	0	0	4	1	1	1	0	0	0	0	0	0	0	0	1	0	0	0	0	0	0	0	0	0	0	0	0	0	0	0	0	0	0	0	0	13	0	0	0	0	8830	45	45	8
215	PK2	1	5	1	1	1	0	4	1	1	1	0	0	1	0	0	0	0	0	1	0	0	1	0	0	0	0	0	1	0	0	0	0	1	0	0	0	0	0	0	3	0	0	0	0	5320	16	66	11
216	PK2	1	6	1	9	1	0	4	1	1	1	0	0	1	1	0	1	0	0	1	0	0	1	0	0	0	0	0	1	0	0	0	0	0	0	0	0	0	0	0	6	0	0	0	0	12810	13	63	9
205	PK2	1	7	1	3	1	0	2	1	1	0	0	0	0	1	1	1	0	0	1	0	0	1	0	0	0	0	0	1	0	1	0	0	0	0	0	0	0	0	0	10	0	0	0	0	5520	52.6	34.4	8.6
213	PK2	2	7	1	2	0	0	2	1	1	1	0	1	0	0	0	0	0	0	1	0	0	0	0	0	0	0	0	0	0	0	0	0	0	1	0	0	0	0	0	11	0	0	0	1	7910	59	28	11
214	PK2	2	7	1	7	0	0	3	1	1	0	0	1	1	1	1	1	0	0	1	0	0	1	0	0	0	0	0	0	0	1	0	0	0	0	0	0	0	0	0	4	0	0	0	0	9910	63.2	29.5	2.6
204	PK2	1	7	1	3	1	0	1	1	1	1	0	0	0	1	1	1	0	0	1	0	0	1	0	0	0	0	0	0	0	1	0	0	0	0	0	0	0	0	0	6	0	0	0	0	9260	30.4	59	5.2
206	PK2	1	7	1	10	0	0	1	1	0	0	0	0	0	1	1	1	0	0	1	0	0	1	0	0	0	0	0	0	0	1	0	0	0	0	0	0	0	0	0	7	0	0	0	0	18820	41.9	40.8	8.7
218	PK2	2	7	1	2	0	0	7	1	1	1	0	1	0	0	0	0	0	0	1	0	0	0	0	0	0	0	0	0	0	0	0	0	1	0	0	0	0	0	0	2	0	0	0	0	7230	13	76	7
209	PK2	2	7	1	2	1	0	1	1	1	1	0	0	0	0	0	0	0	0	1	0	0	0	0	0	0	0	0	0	0	0	0	0	0	0	0	0	0	0	0	3	0	0	0	0	11900	49	34	8
137	PK2	1	8	1	2	1	0	2	1	1	1	0	0	1	1	1	0	0	0	1	0	0	1	0	0	0	0	0	0	1	0	1	0	0	0	0	0	0	0	1	7	0	0	0	1	6120	30.5	61.8	6.5
210	PK2	1	8	1	8	0	0	5	1	1	1	0	0	0	0	0	0	0	0	1	0	0	0	0	0	0	0	0	0	0	0	0	0	0	0	0	0	0	0	0	1	0	0	0	0	5830	33	52	6.7
198	PK2	1	8	1	3	1	0	5	1	1	1	1	0	1	1	0	0	0	0	1	0	0	0	0	0	0	0	0	0	0	0	0	0	0	0	0	0	0	0	0	3	0	0	0	0	6350	37.7	51.4	4
203	PK2	2	8	1	9	0	0	4	1	1	1	0	0	0	0	0	0	0	0	1	0	0	0	0	0	0	0	0	0	0	0	0	0	0	0	0	0	0	0	0	3	0	0	0	0	3070	40	45	5
202	PK2	2	8	1	10	0	0	5	1	1	0	0	1	1	0	1	0	0	0	1	0	0	1	0	0	0	0	0	0	0	1	0	0	0	0	0	0	0	0	0	10	0	0	0	0	4660	54	34	5.7
200	PK2	1	9	0	10	0	0	2	1	1	1	0	0	1	1	1	0	0	0	1	0	0	1	0	0	0	0	0	0	0	1	0	0	0	0	0	0	0	0	0	4	0	0	0	0	12340	27.3	59.7	6.4
207	PK2	1	10	1	8	0	0	3	1	1	1	1	0	0	1	0	1	0	0	1	0	0	1	0	0	1	0	0	0	0	0	0	0	0	0	0	0	0	0	0	4	0	0	0	0	6070	49.7	38.5	4
208	PK2	2	10	1	8	1	0	2	1	1	1	0	1	0	0	0	0	0	0	1	0	0	0	0	0	0	0	0	0	0	0	0	0	1	0	0	0	0	0	0	1	0	0	0	0	3350	31	56	6
197	PK2	2	10	1	2	1	0	3	1	1	1	0	0	0	1	0	0	0	0	1	0	0	0	0	0	0	0	0	0	0	0	0	0	0	0	0	0	0	0	0	2	0	0	0	0	6930	34.5	55	3.8
201	PK2	1	10	1	2	1	0	6	1	1	1	1	1	1	1	0	0	0	0	1	0	0	0	0	0	0	0	0	0	0	0	0	0	0	0	0	0	0	0	0	4	0	0	0	0	10820	43	50	2
190	PK2	1	11	1	3	1	0	1	1	1	1	0	1	1	1	0	0	0	0	1	0	0	0	0	0	0	0	0	0	0	0	1	0	0	0	0	0	0	0	0	1	0	0	0	0	17220	65	26.2	3.1
192	PK2	2	12	1	3	0	0	3	1	1	1	0	0	1	1	0	0	0	0	1	0	0	1	0	0	0	0	0	1	0	0	0	0	0	0	0	0	0	0	0	4	0	0	0	0	5850	20	71	3
193	PK2	1	13	1	8	1	0	5	1	1	1	0	0	0	0	0	1	0	0	1	0	0	0	0	0	0	0	0	0	0	0	0	0	0	0	0	0	0	0	0	3	0	0	0	0	7360	25	58	12
199	PK2	1	13	1	3	1	1	2	1	1	1	0	0	0	0	0	1	0	0	1	0	0	0	0	0	0	0	0	0	0	0	0	0	0	0	0	0	0	0	0	4	0	0	0	0	6050	46.3	43.3	4.9
189	PK2	2	14	1	6	0		5	1	1	1	1	0	1	0	0	0	0	0	1	0	0	1	0	0	0	0	0	1	0	0	0	0	0	0	0	0	0	0	0	3	0	0	0	0	5320	18	66	11
188	PK2	1	14	1	8	0	0	4	1	1	0	0	0	0	1	1	0	0	0	1	0	0	1	0	0	0	0	1	0	0	0	0	0	0	0	0	0	0	0	0	4	0	0	0	0	8170	32.3	57.1	5.2
191	PK2	2	14	1	2	1	0	4	1	1	0	1	0	0	0	0	1	0	0	1	0	0	0	0	0	0	0	0	0	0	0	0	0	0	0	0	0	0	0	0	4	0	0	0	0	6130	62	28	5
196	PK2	2	14	0	1	0	0	2	1	1	1	0	0	1	0	0	1	0	0	1	0	0	0	0	0	0	0	0	0	0	0	0	0	0	0	0	0	0	0	0	5	0	0	0	0	9400	43	47	7
186	PK2	1	15	1	2	1	0	3	1	1	1	0	0	0	0	1	1	0	0	1	0	0	1	0	0	0	0	0	0	1	0	0	0	0	0	0	0	0	0	0	7	0	0	0	0	3840	54	38	6
195	PK2	1	15	1	2	0	0	2	1	1	0	0	0	0	0	0	0	0	0	1	0	0	0	0	0	0	0	0	0	0	0	0	0	0	0	0	0	0	0	0	1	0	0	0	0	9370	68.3	18.7	7.1
185	PK2	1	15	1	10	0	1	5	1	1	1	0	1	0	0	0	0	0	0	1	0	0	0	0	0	0	0	0	0	0	0	0	0	0	0	0	0	0	0	0	2	0	0	0	0	4850	30	60	3.2
194	PK2	2	15	1	3	0	0	6	1	1	1	0	0	1	1	0	0	0	0	1	0	0	0	0	0	0	0	0	0	0	0	0	0	0	0	0	0	0	0	0	4	0	0	0	0	4110	48	38	8
184	PK2	2	18	1	2	1	0	1	1	1	0	1	1	0	0	0	0	0	0	1	0	0	0	0	0	0	0	0	0	0	0	0	0	0	0	0	0	0	0	0	5	0	0	0	0	13700	33	57	5
187	PK2	2	20	1	4	0	0	4	1	1	1	1	0	0	0	0	0	0	0	1	0	0	1	0	0	0	0	0	1	0	0	0	0	1	0	0	0	0	0	0	1	0	0	0	0	3950	28	60	8
179	PK2	2	20	0	2	1	1	4	1	1	1	0	0	0	0	1	0	0	0	1	0	0	1	0	0	0	0	0	0	1	0	0	0	0	0	0	0	0	0	0	4	0	0	0	0	6920	69	22	5.4
177	PK2	2	21	1	5	0		2	1	1	1	1	0	0	0	0	0	0	0	1	0	0	1	0	0	0	0	0	1	0	0	0	0	0	0	0	0	0	0	0	1	0	0	0	0	5500	45	40	2
134	PK2	1	21	1	2	1	1	4	1	1	1	1	1	0	1	1	0	0	0	1	0	0	1	0	0	0	0	0	0	1	0	1	0	0	0	0	1	0	0	0	7	0	0	1	1	7990	73.3	17.5	6.1
181	PK2	2	21	1	10	0	1	2	1	1	0	0	0	1	1	1	0	1	0	1	0	0	1	0	0	0	0	0	0	1	0	0	0	0	0	0	0	0	0	0	10	0	0	0	0	8500	75	15	7
176	PK2	2	21	1	3	1	0	8	1	1	1	0	1	0	0	0	0	0	0	1	0	0	0	0	0	0	0	0	0	0	0	1	0	0	0	0	0	0	0	0	5	0	0	0	0	2790	57	25	9
183	PK2	1	21	1	6	0	0	4	1	1	1	0	1	0	0	0	0	0	0	1	0	0	0	0	0	0	0	0	0	0	0	1	0	1	0	0	1	0	0	0	7	0	0	0	0	7710	10	64	14
178	PK2	1	22	1	2	1	0	8	1	1	1	0	0	0	0	0	0	0	0	1	0	0	1	0	0	0	0	0	0	1	0	0	0	0	0	0	0	0	0	0	2	0	0	0	0	14240	41	39	12
182	PK2	2	22	1	3	0	0	6	1	1	1	1	0	1	1	0	1	1	0	1	0	0	0	0	0	0	0	0	0	0	0	1	0	0	0	0	0	0	0	0	12	0	0	0	0	4180	53.2	38.6	3.3
180	PK2	1	23	1	2	1	0	3	1	1	1	0	1	1	0	0	0	0	0	1	0	0	1	0	0	0	0	0	1	0	0	0	0	0	0	0	0	0	0	0	2	0	0	0	0	11000	35.3	44.2	14.1
175	PK2	2	24	1	2	0	0	4	1	1	0	0	1	0	0	0	0	1	0	1	0	0	1	0	0	0	0	0	1	0	0	1	0	0	0	0	0	0	0	0	18	0	0	0	0	7610	17	71	5
174	PK2	1	28	1	2	1	0	4	1	1	1	0	0	0	0	0	0	0	0	1	0	0	0	0	0	0	0	0	0	0	0	1	0	0	0	0	0	0	0	0	1	0	0	0	0	7330	35	53	3
173	PK2	1	30	1	3	0	0	4	1	1	0	0	0	0	0	0	0	0	0	1	0	0	1	0	0	1	0	0	0	0	0	0	0	0	0	0	0	0	0	0	6	0	0	0	0	5580	72.6	21.5	5.7
171	PK2	1	30	0	2	1	0	2	1	1	0	0	0	1	0	0	0	0	0	1	0	0	0	0	0	0	0	0	0	0	0	0	0	0	0	0	0	0	0	0	4	0	0	0	0	3290	52	40	4
172	PK2	1	31	0	2	1		4	1	1	0	0	1	0	0	0	0	0	0	1	0	0	1	0	0	0	0	0	1	0	0	0	0	0	0	0	0	0	0	0	3	0	0	0	0	4500	50	45	3
169	PK2	2	33	1	2	0	0	5	1	1	1	0	0	0	0	0	0	0	0	1	0	0	1	0	0	0	0	0	0	1	0	0	0	0	0	0	0	0	0	0	5	0	0	0	0	6110	52	33	8
168	PK2	1	34	1	3	0	0	4	1	1	0	0	1	0	0	0	0	0	0	1	0	0	0	0	0	0	0	0	0	0	0	1	0	0	0	0	0	0	0	0	3	0	0	0	0	3670	68	21	9
170	PK2	1	38	1	6	0	0	5	1	1	1	0	0	0	0	0	0	0	0	1	0	0	0	0	0	0	0	0	0	0	0	0	0	0	0	0	0	0	0	0	4	0	0	0	0	4480	71.4	20.6	5.1
167	PK2	2	41	0	2	1	0	6	1	1	1	0	1	0	0	0	1	0	0	1	0	0	0	0	0	0	0	0	0	0	0	1	0	0	0	0	0	0	0	0	2	0	0	0	0	9150	77.3	13.7	4
166	PK2	2	42	1	2	1	0	2	1	1	0	0	0	0	0	0	1	0	0	1	0	0	0	0	0	0	0	0	0	0	0	0	0	0	0	0	0	0	0	0	5	0	0	0	0	3690	64	26	3.3
165	PK2	1	43	0	2	1		4	1	1	0	0	1	0	1	0	0	0	0	1	0	0	1	0	0	0	0	0	0	1	0	0	0	0	0	0	0	0	0	0	3	0	0	0	0	4100	49	48	2
163	PK2	2	52	1	10	0	0	6	1	1	1	0	0	0	0	0	0	0	0	1	0	0	1	0	0	0	0	0	1	0	0	0	0	0	0	0	0	0	0	0	3	0	0	0	0	5400	53	39	3
164	PK2	2	52	1	2	1	0	2	1	1	0	1	0	0	0	0	1	0	0	1	0	0	0	0	0	0	0	0	0	0	0	0	0	0	0	0	0	0	0	0	1	0	0	0	0	5280	61.8	26	6.5
162	PK2	1	54	1	2	1	0	4	1	1	1	0	0	0	1	0	0	0	0	1	0	0	0	0	0	0	0	0	0	0	0	0	0	0	0	0	0	0	0	0	3	0	0	0	0	7390	65.5	27.2	3.6
161	PK2	2	66	1	2	1	0	5	1	1	0	0	1	0	0	0	0	0	0	1	0	0	0	0	0	0	0	0	0	0	0	1	0	0	0	0	0	0	0	0	6	0	0	0	0	14210	70.3	18.4	8.3
160	PK2	1	68	1	2	1	0	6	1	1	1	0	0	1	0	0	1	0	0	1	0	0	0	0	0	0	0	0	0	0	0	0	0	0	0	0	0	0	0	0	4	0	0	0	0	2690	56	32	4
159	PK2	1	76	1	1	1	0	4	1	1	1	1	0	0	0	0	0	0	0	1	0	0	1	0	0	0	0	0	1	0	0	0	0	0	0	0	0	0	0	0	1	0	0	0	0	4410	57.8	3.8	6.9
158	PK2	1	78	1	2	1		5	1	1	1	1	1	1	1	0	1	0	0	1	0	0	0	0	0	0	0	0	0	0	0	0	0	0	0	0	0	0	0	0	6	0	0	0	0	4630	64.6	28.5	3.4
155	PK2	1	84	1	3	1	0	5	1	1	1	1	1	1	1	0	0	0	0	1	0	0	1	0	1	0	0	0	0	0	0	1	0	0	0	0	0	0	0	0	1	0	0	0	0	6550	88	4.7	5.1
157	PK2	2	84	1	6	1		3	1	1	0	1	0	0	1	0	1	0	0	1	0	0	0	0	0	0	0	0	0	0	0	0	0	0	0	0	0	0	0	0	2	0	0	0	0	6230	58.8	26.3	10.7
156	PK2	1	88	0	2	0	0	3	1	1	0	0	0	0	1	0	0	0	0	1	0	0	0	0	0	0	0	0	0	0	0	0	0	0	0	0	0	0	0	0	3	0	0	0	0	4500	65	25	3
154	PK2	2	102	1	2	0	0	2	1	1	0	0	1	0	0	0	0	0	0	1	0	0	1	0	0	0	0	0	1	0	0	0	0	0	0	0	0	0	0	0	7	0	0	0	0	6030	71.9	16.3	7.1
152	PK2	2	108	1	6	1		1	1	1	0	0	0	1	0	0	0	0	0	1	0	0	1	0	0	0	0	0	1	0	0	0	0	0	0	0	0	0	0	0	2	0	0	0	0	2550	66	24	6
151	PK2	1	108	1	6	1	0	1	1	1	0	0	0	0	1	0	0	0	0	1	0	0	1	0	0	0	0	0	0	1	0	0	0	0	0	0	0	0	0	0	2	0	0	0	0	3390	49	32	6
153	PK2	1	108	1	2	1	0	3	1	1	0	0	0	1	1	0	0	0	0	1	0	0	0	0	0	0	0	0	0	0	0	1	0	0	0	0	0	0	0	0	9	0	0	0	0	5680	77	16	4
150	PK2	1	110	1	3	0	0	3	1	1	0	0	1	0	1	0	0	0	0	1	0	0	1	0	0	0	0	0	1	0	0	0	0	0	0	0	0	0	0	0	2	0	0	0	0	10020	78.9	10.5	8.3
149	PK2	2	111	1	2	0	0	3	1	1	1	0	0	1	1	0	1	0	0	1	0	0	0	0	0	0	0	0	0	0	0	0	0	0	0	0	0	0	0	0	5	0	0	0	0	9730	82.3	10.2	5.9
148	PK2	1	118	0	2	1	0	4	1	1	0	0	0	1	0	0	0	0	0	1	0	0	0	0	0	0	0	0	0	0	0	0	0	0	0	0	0	0	0	0	4	0	0	0	0	8000	68	23	5
146	PK2	2	120	1	2	0	0	5	1	1	1	1	0	1	1	0	0	0	0	1	0	0	0	0	0	0	0	0	0	0	0	0	0	0	0	0	0	0	0	0	3	0	0	0	0	4590	70.6	21.9	5.6
147	PK2	2	123	1	2	1	0	5	1	1	1	1	0	0	0	0	0	0	0	1	0	0	0	0	0	0	0	0	0	0	0	0	0	0	0	0	0	0	0	0	1	0	0	0	0	4550	80.8	10	5.7
145	PK2	1	138	1	3	0	0	1	1	1	1	0	0	0	0	0	0	1	0	1	0	0	0	0	0	0	0	0	0	0	0	0	0	0	0	0	0	0	0	0	8	1	0	0	0	1380	80.3	10.6	3.9
144	PK2	2	139	1	1	1	0	2	1	1	1	0	0	0	0	0	0	0	0	1	0	0	0	0	0	0	0	0	0	0	0	0	0	0	0	0	0	0	0	0	1	0	0	0	0	7940	57	34.5	4.3
143	PK2	2	141	1	2	1	0	3	1	1	1	0	0	0	0	0	0	0	0	1	0	0	0	0	0	0	0	0	0	0	0	0	0	0	0	0	0	0	0	0	3	0	0	0	0	4190	63	28	3
133	PK2	1	189	1	2	1	0	7	1	1	0	0	0	0	1	0	0	0	0	1	0	0	1	0	0	0	0	1	0	1	0	0	0	1	0	0	0	0	0	0	3	0	0	0	0	2310	66	24	7
280	PK3	2	1	1	2	1	0	1	1	1	1	1	0	1	1	1	1	0	0	1	0	0	1	0	0	0	0	0	0	0	1	1	0	0	0	0	0	0	0	0	8	0	0	1	0	10580	64.2	28.5	3.5
283	PK3	2	1	1	2	1	0	3	1	0	1	0	0	0	0	0	0	0	0	1	0	0	0	0	0	0	0	0	0	0	0	0	0	1	0	0	0	0	0	0	2	0	0	0	0	11280	11.6	61.7	7.1
282	PK3	2	2	1	2	0	0	2	1	1	1	0	0	1	1	1	1	0	0	1	0	0	1	0	0	0	0	0	0	0	1	0	0	0	0	0	0	0	0	0	6	0	0	0	0	16910	40	48	11
279	PK3	1	2	1	6	1	0	4	1	1	1	0	0	0	1	0	0	0	0	1	0	0	0	0	0	0	0	0	0	0	0	0	0	0	0	0	0	0	0	0	2	0	0	0	0	9780	66.3	26.1	3.5
275	PK3	2	3	1	2	1	0	3	1	1	1	0	0	0	1	0	0	0	0	1	0	0	1	0	0	0	0	0	1	0	0	0	0	0	0	0	0	0	0	0	4	0	0	0	0	17660	43	43	8.6
278	PK3	1	3	1	8	1	0	3	1	1	1	0	0	1	0	0	0	0	0	1	0	0	0	0	0	0	0	0	0	0	0	0	0	0	0	0	0	0	0	0	2	0	0	0	0	5700	27	61	6
281	PK3	1	3	1	2	1	0	7	1	1	1	0	0	1	1	1	0	0	0	1	0	0	1	0	0	0	0	0	0	0	1	0	0	0	0	0	0	0	0	0	4	0	0	0	0	13860	37	46	14
276	PK3	1	6	1	2	0	0	5	1	1	1	0	0	0	0	0	0	0	0	1	0	0	1	0	0	0	0	0	0	0	1	0	0	0	0	0	0	0	0	0	5	0	0	0	0	11240	29	55	12
266	PK3	2	6	1	2	0	0	1	1	1	0	0	1	0	0	0	0	0	0	1	0	0	0	0	0	0	0	0	0	0	0	0	0	0	0	0	0	0	0	0	2	0	0	0	0	14340	44.9	41.4	7.8
269	PK3	1	6	1	2	1	0	2	1	1	1	0	0	0	0	0	1	0	0	1	0	0	0	0	0	0	0	0	0	0	0	0	0	0	0	0	0	0	0	0	7	0	0	0	0	16490	26	57	8
273	PK3	2	7	1	8	0	0	5	1	1	1	0	0	1	1	0	1	0	0	1	0	0	0	0	0	0	0	0	0	0	0	0	0	0	0	0	0	0	0	0	2	0	0	0	0	6880	29	58	6
271	PK3	1	7	1	2	1	0	2	1	1	0	0	0	0	0	0	1	0	0	1	0	0	0	0	0	0	0	0	0	0	0	0	0	0	0	0	0	0	0	0	3	0	0	0	0	13460	19.8	73.6	2.5
272	PK3	1	8	1	2	0	0	4	1	1	1	0	0	1	0	0	1	0	0	1	0	0	1	0	0	0	0	0	1	0	0	0	0	0	0	0	0	0	0	0	7	0	0	0	0	15210	39.4	47.1	7.4
274	PK3	1	8	1	6	1	0	8	1	1	1	0	0	1	1	1	1	0	0	1	0	0	1	0	0	0	0	0	0	0	1	0	0	0	0	0	0	0	0	0	15	0	0	1	0	4500	75	15	5
270	PK3	1	8	1	3	1	0	4	1	1	1	0	0	0	0	0	1	0	0	1	0	0	0	0	0	0	0	0	0	0	0	0	0	0	0	0	0	0	0	0	2	0	0	0	0	5760	45.1	52.6	1.9
277	PK3	1	9	1	2	0	0	2	1	1	1	0	0	0	0	0	0	0	0	1	0	0	0	0	0	0	0	0	0	0	0	0	0	0	0	0	0	0	0	0	1	0	0	0	0	14300	55.7	34.8	3.9
267	PK3	2	10	1	2	1	0	4	1	1	1	1	0	1	1	1	1	1	0	1	0	0	1	0	0	0	0	0	1	0	1	0	0	0	0	0	0	0	0	0	15	0	0	1	0	6280	17.5	68	5.6
268	PK3	2	10	1	8	0	0	2	1	1	1	0	0	1	0	0	0	0	0	1	0	0	0	0	0	0	0	0	0	0	0	0	0	1	0	0	0	0	0	0	2	0	0	0	0	4320	32	60	3
261	PK3	2	12	0	2	1	0	2	1	1	0	0	0	1	0	0	0	0	0	1	0	0	0	0	0	0	0	0	0	0	0	0	0	0	0	0	0	0	0	0	1	0	0	0	0	5500	60	34	2
264	PK3	2	13	1	2	1	0	5	1	1	1	0	0	1	1	1	0	0	0	1	0	0	1	0	0	0	0	0	1	1	0	0	0	1	0	0	0	0	0	0	4	0	0	0	0	3380	13	70	6
263	PK3	2	13	1	2	0	0	5	1	1	0	0	0	0	0	0	0	0	0	1	0	0	0	0	0	0	0	0	0	0	0	0	0	0	0	0	0	0	0	0	1	0	0	0	0	6770	45	42	7
259	PK3	2	14	1	7	0	0	4	1	1	1	0	1	1	0	0	0	0	0	1	0	0	1	0	0	0	0	0	0	1	0	1	0	0	0	0	0	0	0	0	4	0	0	0	0	11060	66	23	5
265	PK3	2	14	1	2	0	1	8	1	1	1	0	0	0	0	0	0	0	0	1	0	0	0	0	0	0	0	0	0	0	0	0	0	0	0	0	0	0	0	0	2	0	0	0	0	6750	64.1	26.2	5.7
262	PK3	2	15	1	2	0	0	5	1	1	1	0	0	1	1	0	0	0	0	1	0	0	1	0	0	0	0	0	1	0	0	0	0	0	0	0	0	0	0	0	2	0	0	0	0	5440	43.2	44.9	4.6
260	PK3	1	16	1	2	0	0	4	1	1	0	0	0	0	0	0	0	0	0	1	0	0	0	0	0	0	0	0	0	0	0	1	0	0	0	0	0	0	0	0	4	0	0	1	0	4500	60	20	5
258	PK3	2	20	1	8	1	0	3	1	1	1	0	0	1	0	0	0	0	0	1	0	0	1	0	0	0	0	0	1	0	0	0	0	0	0	0	0	0	0	0	3	0	0	0	0	4210	55.9	32.1	5.1
257	PK3	2	22	1	2	1	0	3	1	1	1	0	1	0	0	1	0	0	0	1	0	0	1	0	0	0	0	1	1	0	0	1	0	0	0	0	0	0	0	0	5	0	0	0	0	3160	54.1	38	2.3
254	PK3	1	22	1	2	1	0	5	1	1	0	0	0	0	0	0	1	0	0	1	0	0	0	0	0	0	0	0	0	0	0	0	0	0	0	0	0	0	0	0	2	0	0	0	0	5000	45	40	10
256	PK3	2	22	1	1	1	0	1	1	1	0	0	0	0	0	0	0	1	0	1	0	0	0	0	0	0	0	0	0	0	0	0	0	1	0	0	0	0	0	0	6	0	0	0	0	1990	13	58.1	14.1
252	PK3	1	24	1	2	1	0	6	1	1	1	0	1	0	0	0	0	0	0	1	0	0	0	0	0	0	0	0	0	0	0	1	0	0	0	0	0	0	0	0	1	0	0	0	0	4460	50.2	37.2	3.7
248	PK3	2	24	1	6	1		4	1	1	1	0	0	1	0	0	0	0	0	1	0	0	0	0	0	0	0	0	0	0	0	0	0	0	0	0	0	0	0	0	5	0	0	0	0	5000	50	40	7
255	PK3	1	25	1	2	1	0	10	1	1	1	0	0	0	0	0	0	0	0	1	0	0	1	0	0	0	0	0	0	1	0	0	0	0	0	0	0	0	0	0	3	0	0	0	0	5730	48.2	36.9	6.8
251	PK3	2	25	1	2	1	0	5	1	1	1	0	0	1	1	0	0	0	0	1	0	0	0	0	0	0	0	0	0	0	0	0	0	0	0	0	0	0	0	0	3	1	0	0	0	3100	67	19	12
138	PK3	1	27	1	3	1	0	6	1	1	1	0	1	0	1	1	0	0	1	1	0	0	1	1	0	0	0	0	0	1	0	0	0	0	1	0	0	0	0	0	7	0	0	1	1	8600	80.2	12.5	3.7
253	PK3	1	29	1	2	0	0	5	1	1	1	0	1	0	0	0	0	0	0	1	0	0	0	0	0	0	0	0	0	0	0	0	0	0	0	0	0	0	0	0	5	0	0	0	0	4440	39.8	48.7	3.8
250	PK3	2	30	1	9	0	0	6	1	1	1	0	0	0	0	0	1	0	0	1	0	0	0	0	0	0	0	0	0	0	0	0	0	0	0	0	0	0	0	0	3	0	0	0	0	4280	58.3	26.8	6.8
249	PK3	2	30	1	3	0	0	6	1	1	1	0	0	0	0	0	1	0	0	1	0	0	0	0	0	0	0	0	0	0	0	0	0	0	0	0	0	0	0	0	4	0	0	0	0	4810	51	38	5
247	PK3	1	34	1	2	0	0	4	1	1	1	1	0	0	0	0	1	0	0	1	0	0	0	0	0	0	0	0	0	0	0	0	0	0	0	0	0	0	0	0	5	0	0	0	0	2260	58	30	8
246	PK3	1	36	1	2	1	0	6	1	1	0	0	1	0	0	0	1	0	0	1	0	0	0	0	0	0	0	0	0	0	0	0	0	0	0	0	0	0	0	0	1	0	0	0	0	7200	48.3	38.4	6.4
244	PK3	1	38	1	4	1	0	4	1	1	1	0	0	0	0	0	0	0	0	1	0	0	0	0	0	0	0	0	0	0	0	0	0	0	0	0	0	0	0	0	5	0	0	0	0	9630	71.6	21.6	4.3
245	PK3	1	39	1	9	0		4	1	1	1	0	0	0	0	0	0	0	0	1	0	0	0	0	0	0	0	0	0	0	0	0	0	0	0	0	0	0	0	0	6	0	0	0	0	4500	55	34	6
239	PK3	2	44	1	3	1	1	5	1	1	1	1	0	1	1	1	1	0	0	1	0	0	1	0	0	0	0	1	0	1	0	1	0	0	0	0	0	0	0	0	7	0	0	0	0	5840	66.2	21.6	4.5
240	PK3	1	48	1	2	1	0	6	1	1	0	0	1	1	1	0	1	0	0	1	0	0	0	0	0	0	0	0	0	0	0	0	0	0	0	0	0	0	0	0	2	0	0	0	0	2770	67	24	5
242	PK3	2	48	1	2	1	0	6	1	1	0	1	0	0	0	0	1	0	0	1	0	0	0	0	0	0	0	0	0	0	0	0	0	0	0	0	0	0	0	0	2	0	0	0	0	5870	55.8	34.1	4.9
241	PK3	1	48	1	2	1	0	8	1	1	1	0	0	0	0	0	0	0	0	1	0	0	0	0	0	0	0	0	0	0	0	0	0	0	0	0	0	0	0	0	2	0	0	0	0	5350	66.7	21.3	8.1
243	PK3	1	48	1	7	0		4	1	1	1	1	0	1	1	0	1	0	0	1	0	0	0	0	0	0	0	0	0	0	0	0	0	0	0	0	0	0	0	0	3	0	0	0	0	4140	72	17	7
238	PK3	2	54	1	2	1		4	1	1	1	1	0	1	1	0	0	0	0	1	0	0	0	0	0	0	0	0	0	0	0	1	0	0	0	0	0	0	0	0	2	0	0	0	0	4200	74.5	14.2	8.2
237	PK3	2	64	1	2	1	0	4	1	1	1	1	0	1	1	0	0	0	0	1	0	0	0	0	0	0	0	0	0	0	0	0	0	0	0	0	0	0	0	0	3	0	0	0	0	3660	86	9	5
236	PK3	2	72	1	2	1	0	5	1	1	0	0	0	0	0	0	0	0	0	1	0	0	0	0	0	0	0	0	0	0	0	0	0	0	0	0	0	0	0	0	3	0	0	0	0	5500	51	41	4.3
235	PK3	1	75	1	2	1	0	3	1	1	0	0	1	0	1	0	1	0	0	1	0	0	0	0	0	0	0	0	0	0	0	0	0	0	0	0	0	0	0	0	2	0	0	0	0	5800	74	17.6	6.1
234	PK3	2	79	1	8	0	1	1	1	1	1	0	0	0	0	0	0	0	0	1	0	0	0	0	0	0	0	0	0	0	0	0	0	0	0	0	0	0	0	0	2	0	0	0	0	2810	53	34	8
233	PK3	1	84	1	3	0	0	2	1	1	1	1	1	1	1	1	1	1	0	1	0	0	1	0	0	0	0	0	0	1	0	0	0	0	0	0	0	0	0	0	17	0	0	1	1	3410	59	31	8
232	PK3	2	92	1	2	0	0	2	1	1	1	1	1	1	1	0	0	0	0	1	0	0	0	0	0	0	0	0	0	0	0	1	0	0	0	0	0	0	0	0	3	1	0	0	0	6690	78.7	10.9	6.8
231	PK3	1	94	1	2	1	0	3	1	1	0	0	1	0	1	0	0	0	0	1	0	0	0	0	0	0	0	0	0	0	0	1	0	0	0	0	0	0	0	0	2	0	0	0	0	5010	74	18	5.5
229	PK3	2	102	1	2	0	0	5	1	1	1	0	0	0	0	0	0	0	0	1	0	0	1	0	0	0	0	0	1	0	0	0	0	0	0	0	0	0	0	0	4	0	0	0	0	3700	62	26	9
230	PK3	1	102	0	2	1	0	5	1	1	1	0	0	0	1	0	0	0	0	1	0	0	0	0	0	0	0	0	0	0	0	1	0	0	0	0	0	0	0	0	2	0	0	0	0	10190	42	43	10
228	PK3	1	114	1	1	1		3	1	1	1	1	1	1	1	0	1	0	0	1	0	0	0	0	0	0	0	0	0	0	0	0	0	0	0	0	0	0	0	0	1	0	0	0	0	3560	59	34	6
227	PK3	2	142	1	2	0	0	4	1	1	0	0	0	0	1	0	1	0	0	1	0	0	0	0	0	0	0	0	0	0	0	0	0	0	0	0	0	0	0	0	6	0	0	0	0	17560	40	54	5
226	PK3	2	148	1	2	0	0	5	1	1	1	0	0	0	0	0	0	0	0	1	0	0	0	0	0	0	0	0	0	0	0	0	0	0	0	0	0	0	0	0	2	0	0	0	0	4210	76.9	12.9	6.5
225	PK3	2	158	1	2	1		4	1	1	1	0	1	0	1	0	0	0	0	1	0	0	0	0	0	0	0	0	0	0	0	0	0	0	0	0	0	0	0	0	1	0	0	0	0	7430	79.4	12.7	2.4
224	PK3	1	181	1	2	1	0	4	1	1	1	0	0	0	0	0	0	0	0	1	0	0	0	0	0	0	0	0	0	0	0	0	0	0	0	0	0	0	0	0	3	0	0	0	0	3080	59	26	9
284	PK3-4	1	142	1	2	1	0	4	1	1	1	1	0	0	1	1	0	0	0	1	0	0	1	1	0	0	0	1	0	1	0	1	0	0	0	0	0	0	0	0	8	0	0	0	0	8730	85	8.6	4.3
329	PK4	1	2	1	2	1	0	2	1	1	1	0	0	1	1	1	0	0	0	1	0	0	1	0	0	0	0	0	1	0	1	0	0	0	0	0	0	0	0	0	4	0	0	0	0	6740	35	54	5
328	PK4	2	5	1	2	1	0	3	1	1	1	0	0	0	0	0	0	0	0	1	0	0	0	0	0	0	0	0	0	0	0	1	0	0	0	0	1	0	0	0	5	0	0	0	0	9930	66	24	7
327	PK4	2	6	1	2	1	0	1	1	1	0	0	0	0	0	0	0	0	0	1	0	0	0	0	0	0	0	0	0	0	0	0	0	0	0	0	0	0	0	0	1	0	0	0	0	5000	51	40	5
326	PK4	1	7	1	3	1	0	4	1	1	1	1	0	1	0	0	1	0	0	1	0	0	0	0	0	0	0	0	0	0	0	0	0	0	0	0	0	0	0	0	3	0	0	0	0
325	PK4	1	7	1	2	1	0	4	1	1	1	0	1	0	0	0	1	0	0	1	0	0	0	0	0	0	0	0	0	0	0	0	0	0	0	0	0	0	0	0	5	0	0	0	0	11690	25	61	10
322	PK4	1	10	1	2	1	0	5	1	1	0	0	0	0	0	1	0	0	0	1	0	0	1	0	0	0	0	0	0	0	1	0	0	0	0	0	0	0	0	0	7	0	0	0	0	4500	30	50	5
321	PK4	1	10	1	2	1	0	7	1	1	0	0	0	0	1	1	0	0	0	1	0	0	1	0	0	0	0	0	0	1	0	0	0	0	0	0	0	0	0	0	5	0	0	0	0	11240	35	46	4
320	PK4	1	12	1	2	1	0	6	1	1	1	1	0	1	1	0	0	0	0	1	0	0	0	0	0	0	0	0	0	0	0	0	0	0	0	0	0	0	0	0	5	0	0	0	0	11740	60	19	7
323	PK4	1	14	1	8	0	0	3	1	1	1	0	0	1	0	0	0	0	0	1	0	0	1	0	0	0	0	0	1	0	0	0	0	0	0	0	0	0	0	0	5	0	0	0	0	7610	55.8	38.7	2.6
324	PK4	2	15	1	2	1	0	5	1	1	1	0	0	1	1	1	0	0	0	1	0	0	1	0	0	0	0	0	1	1	0	0	0	0	0	0	0	0	0	0	7	0	0	0	0	10210	47	41	9
319	PK4	2	17	1	7	0	0	2	1	1	1	0	0	1	0	0	0	0	0	1	0	0	1	0	0	0	0	0	1	0	0	0	0	0	0	0	0	0	0	0	3	0	0	0	0	4280	54	33	9
317	PK4	1	17	1	3	0	1	7	1	1	0	0	1	0	1	1	0	0	0	1	0	0	1	0	0	0	0	0	0	1	0	0	0	0	0	0	0	0	0	0	5	0	0	0	0	7040	50.8	37.7	7.2
316	PK4	2	20	0	8	0	0	4	1	1	0	0	0	1	1	0	0	0	0	1	0	0	0	0	0	0	0	0	0	0	0	0	0	1	0	0	0	0	0	0	3	0	0	0	0	3870	23	65	5
315	PK4	1	20	1	2	1	0	4	1	1	0	1	1	1	0	0	0	0	0	1	0	0	0	0	0	0	0	0	0	0	0	0	0	0	0	0	0	0	0	0	3	0	0	0	0	10360	52.4	35.5	8.1
314	PK4	2	21	1	2	0	0	5	1	1	1	0	0	0	0	0	0	0	0	1	0	0	0	0	0	0	0	0	0	0	0	0	0	0	0	0	0	0	0	0	2	0	0	0	0	7400	49.1	40.1	5.2
313	PK4	1	21	1	2	0	0	1	1	1	0	0	0	1	0	0	0	0	0	1	0	0	0	0	0	0	0	0	0	0	0	1	0	0	0	0	0	0	0	0	6	0	0	0	0	9000	33.7	48.8	10.9
318	PK4	2	23	1	3	0	0	10	1	1	1	0	0	0	0	0	0	0	0	1	0	0	0	0	0	0	0	0	0	0	0	0	0	0	0	0	0	0	1	0	9	0	0	0	0	5920	25	65	5
312	PK4	1	26	1	2	1	0	6	1	1	0	1	0	1	0	0	0	0	0	1	0	0	0	0	0	0	0	0	0	0	0	1	0	0	0	0	0	0	0	0	3	0	0	0	0	5720	25	61	4
140	PK4	1	27	1	2	0	0	2	1	1	0	1	1	1	1	1	0	0	0	1	0	0	1	0	0	0	0	0	0	1	0	0	0	0	0	0	0	0	0	0	10	0	0	1	1	9660	79.6	14.2	4.5
311	PK4	2	33	1	2	1	0	2	1	1	0	0	1	0	0	0	0	0	0	1	0	0	0	0	0	0	0	0	0	0	0	0	0	0	0	0	0	0	0	0	4	0	0	0	0	3740	51.3	38.3	5.6
310	PK4	1	34	1	2	1	0	2	1	1	1	0	0	0	1	1	0	0	0	1	0	0	1	0	0	0	0	0	0	1	0	0	0	0	0	0	0	0	0	0	3	0	0	0	0	3990	57.7	31	5.2
309	PK4	1	36	1	2	1	0	4	1	1	0	1	1	1	1	0	0	0	0	1	0	0	0	0	0	0	0	0	0	0	0	0	0	0	0	0	0	0	0	0	2	0	0	0	0	6800	60.7	28.4	7.7
308	PK4	2	36	1	2	1	0	5	1	1	1	1	0	1	0	0	0	0	0	1	0	0	0	0	0	0	0	0	0	0	0	0	0	0	0	0	0	0	0	0	3	0	0	0	0	8060	44.4	41.4	9.8
307	PK4	2	42	1	2	0	0	2	1	1	0	0	1	0	0	0	0	0	0	1	0	0	0	0	0	0	0	0	0	0	0	0	0	0	0	0	0	0	0	0	3	0	0	0	0	11030	69	21	5.7
306	PK4	1	48	1	2	0	0	2	1	1	0	0	0	0	1	1	0	0	0	1	0	0	1	0	0	0	0	0	0	1	0	1	0	0	0	0	0	0	0	0	3	0	0	0	0	3010	45.9	41.6	5.9
305	PK4	2	57	1	2	1	0	2	1	1	1	0	1	0	0	0	0	0	0	1	0	0	0	0	0	0	0	0	0	0	0	0	1	0	0	0	0	0	0	0	6	0	0	0	0	5070	84	10	5
304	PK4	2	60	1	2	1	0	6	1	1	1	0	0	1	1	0	0	0	0	1	0	0	0	0	0	0	0	0	0	0	0	1	0	0	0	0	0	0	0	0	4	0	0	0	0	4150	79.4	13.4	3.2
303	PK4	1	80	1	3	0	1	1	1	1	1	0	1	0	0	0	0	0	0	1	0	0	0	0	0	0	0	0	0	0	0	0	0	0	0	0	0	0	0	0	3	0	0	0	0	6180	52.4	31.6	6.1
302	PK4	1	81	1	3	0	0	2	1	1	0	1	0	1	0	0	1	1	0	1	0	0	0	0	0	0	0	0	0	0	0	0	0	0	0	0	0	0	0	0	4	0	0	0	0	8190	71.2	20.2	5.4
299	PK4	1	89	1	2	0	0	5	1	1	1	1	0	1	0	0	1	0	0	1	0	0	0	0	0	0	0	0	0	0	0	0	0	0	0	0	0	0	0	0	2	0	0	0	0	6760	74.3	16.9	4.6
301	PK4	1	96	1	4	1	1	2	1	1	1	1	0	1	1	1	1	1	1	1	0	0	1	0	0	0	0	0	0	1	0	0	0	1	0	0	0	0	0	0	19	0	0	0	0	1780	43	44	9
300	PK4	1	96	1	2	1	0	5	1	1	1	1	0	1	1	0	0	1	0	1	0	0	0	0	0	0	0	0	0	0	0	0	0	0	0	0	0	0	0	0	3	0	0	0	0	4470	78.8	12.3	6.2
298	PK4	2	99	1	2	1	0	6	1	1	1	0	0	1	1	1	0	0	0	1	0	0	1	0	0	0	0	1	0	0	0	0	0	0	0	0	0	0	0	0	2	0	0	0	0	5360	69.3	20.1	3.2
297	PK4	1	103	1	2	1	0	4	1	1	0	1	1	0	0	0	1	0	0	1	0	0	0	0	0	0	0	0	0	0	0	1	0	0	0	0	1	0	0	0	4	0	0	0	0	5460	82.9	10.2	4.2
295	PK4	1	107	1	2	1	0	3	1	1	1	0	0	0	1	1	0	0	0	1	0	0	1	0	0	0	0	0	0	1	0	1	0	0	0	0	0	0	0	0	5	0	0	0	0	9530	79	11	4
296	PK4	2	107	1	2	1	0	2	1	1	1	1	1	0	1	0	1	0	0	1	0	0	0	0	0	0	0	0	0	0	0	1	0	0	0	0	0	0	0	0	2	0	0	0	0	4720	86	8.6	3.8
294	PK4	1	110	1	3	0	0	2	1	1	1	0	0	0	1	0	0	0	0	1	0	0	1	0	0	0	0	0	0	1	0	0	0	0	0	0	0	0	0	0	2	0	0	0	0	5850	80.2	11.6	4.2
291	PK4	1	132	1	2	0	0	3	1	1	1	1	0	0	0	0	0	0	0	1	0	0	0	0	0	0	0	0	0	0	0	1	0	0	0	0	0	0	0	0	1	0	0	0	0	3040	84	12	3
293	PK4	1	134	0	2	1	0	1	1	1	1	0	1	0	0	0	0	0	0	1	0	0	0	0	0	0	0	0	0	0	0	0	0	0	0	0	0	0	0	0	4	0	0	0	0	5760	85	9.2	3.6
292	PK4	1	142	1	2	1	0	5	1	1	0	1	1	0	0	0	0	0	0	1	0	0	0	0	0	0	0	0	0	0	0	1	0	0	0	0	0	0	0	0	3	0	0	0	0	8090	85	7.3	6.4
290	PK4	1	148	0	2	1	0	4	1	1	1	1	1	0	0	0	0	0	0	1	0	0	0	0	0	0	0	0	0	0	0	1	0	0	0	0	0	0	0	0	2	0	0	0	0	2580	49	41	4
289	PK4	2	150	0	2	1	0	4	1	1	1	0	1	0	0	1	0	0	0	1	0	0	1	0	0	0	0	0	1	1	0	1	0	1	0	0	0	0	0	0	5	0	0	0	0	1600	72	19	4
139	PK4	2	156	1	2	1	0	4	1	1	1	1	1	1	1	1	1	0	0	1	0	0	1	1	0	0	0	0	0	1	0	0	0	0	1	0	0	0	0	0	12	0	0	1	1	4496	62	22.6	4.3
288	PK4	1	166	0	2	0	0	3	1	1	0	0	1	0	0	0	0	0	0	1	0	0	0	0	0	0	0	0	0	0	0	0	0	0	0	0	0	0	0	0	2	0	0	0	0	6300	59.7	29.5	7.3
287	PK4	1	171	1	2	1	0	6	1	1	1	1	0	1	1	0	0	0	0	1	0	0	0	0	0	0	0	0	0	0	0	0	0	0	0	0	0	0	0	0	2	0	0	0	0	3880	68	24	3
286	PK4	1	182	0	2	1		5	1	1	1	0	0	1	1	0	0	0	0	1	0	0	0	0	0	0	0	0	0	0	0	1	0	0	0	0	0	0	0	0	3	0	0	0	0	2890	89	11	3
285	PK4	1	186	0	10	0	0	7	1	1	1	0	0	0	0	0	0	0	0	1	0	0	0	0	0	0	0	0	0	0	0	0	0	0	0	0	0	0	0	0	1	0	0	0	0	3770	60	22	6
331	PK4	2	30	1	2	1	0	4	1	1	0	1	1	1	1	0	0	0	0	1	0	0	0	0	0	0	0	0	0	0	0	0	0	0	0	0	0	0	0	0	3	0	0	0	0	5730	69	24.3	3.3
330	PK4	1	144	1	2	1	0	8	1	1	0	0	0	0	0	0	0	0	1	1	0	0	0	0	0	0	0	0	0	0	0	0	0	0	0	1	1	0	0	0	20	0	0	1	1	5270	73	16.4	6.5
1	NICU	1	11	1	2	1	1	2	1	1	1	1	0	1	1	0	1	0	1	1	0	0	0	0	0	0	0	0	0	0	0	0	0	0	0	0	0	0	1	0	20	0	0	0	0	6500	40	43	4
136	PICU	2	8	1	2	1	0	7	1	1	1	1	0	1	1	1	0	0	0	1	0	0	1	1	0	0	0	0	0	0	0	0	0	0	0	0	0	0	0	0	5	0	0	1	1	9180	32	49	4
141	PICU	2	11	1	2	1	0	4	1	1	0	0	0	0	1	1	0	0	0	1	0	0	1	1	0	0	0	0	0	1	0	0	0	0	1	0	0	0	0	0	1	0	0	1	1	3080	60	25	6.4
142	PICU	1	11	1	2	0	1	3	1	1	0	0	0	1	1	0	0	0	0	1	0	0	0	0	0	0	0	0	0	0	0	0	0	0	0	1	0	0	0	0	10	0	0	1	1	3500	70	25	2
135	PICU	1	37	1	2	1	0	5	1	1	1	1	1	1	1	1	0	0	0	1	0	0	1	1	0	0	0	0	1	1	0	1	0	1	1	0	0	0	0	0	21	0	0	1	1	9030	14	74	9
[truncated: 9 more columns]

## Sheet: Sheet1
	roumania	1
	roma	2
	ellada	3
	voulgaria	4
	tourkia	5
	prosfygas	6
	philipines	7
	alvania	8
	alodapos	9

## Sheet: Sheet2
					age
					45
					10
					81
					13
					7
					15
					18
					191
					5
					24
					22
					20
					19
					76
					21
					47
					9
					33
					23
					108
					15
					110
					19
					5
					11
					158
					20
					16
					31
					10
					17
					52
					38
					9
					14
					3
					102
					86
					2
					63
					14
					12
					102
					150
					15
					14
					6
					11
					6
					21
					42
					15
					8
					16
					14
					11
					8
					11
					156
					21
					12
					7
					8
					1
					138
					44
					8
					15
					10
					34
					17
					7
					15
					21
					138
					144
					21
					107
					139
					189
					10
					108
					22
					110
					189
					48
					180
					43
					25
					4
					14
					20
					14
					157
					33
					123
					90
					15
					37
					102
					9
					40
					64
					37
					28
					7
					66
					11
					43
					134
					140
					164
					13
					10
					13
					8
					27
					144
					11
					84
					27
					1
					1
					8
					1
					16
					142
					96
					99
					116
					85
					16
					7
					9
					23
					10
					7
					1
					6
					4
					7
					2
					13
					10
					7
					11
					136
					49
					92
					25
					20
					1
					25
					10
					1
					2
					1
					1
					1
					3
					2
					1
					146
					30
					19
					42
					10
					84
					11
					24
					28
					109
					132
					52
					87
					123
					114
					181
					4
					36
					4
					158
					12
					120
					110
					6
					15
					9
					26
					8
					9
					13
					186
					24
					177
					89
					1
					10
					7
					174
					24
					107
					41
					54
					94
					102
					86
					148
					108
					10
					62
					48
					75
					48
					8
					118
					22
					171
					2
					134
					73
					37
					68
					3
					85
					135
					122
					20
					9
					2
					48
					84
					36
					170
					6
					7
					50
					15
					17
					166
					14
					79
					13
					148
					21
					9
					1
					2
					20
					10
					182
					26
					142
					34
					13
					20
					13
					14
					141
					106
					96
					13
					7
					30
					8
					64
					10
					54
					36
					7
					181
					72
					7
					42
					3
					30
					48
					30
					120
					88
					80
					2
					18
					14
					8
					2
					28
					20
					50
					103
					15
					87
					60
					120
					53
					36
					3
					13
					158
					10
					14
					68
					13
					3
					69
					30
					118
					134
					33
					6
					168
					114
					30
					81
					38
					5
					32
					9
					21
					132
					18
					38
					12
					17
					62
					7
					10
					24
					6
					133
					111
					14
					34
					8
					29
					22
					66
					21
					57
					78
					15
					142
					39
					72
					6
					7
					8
					23
					108
					30
					8
					22
					4
					6
					30
					21
					103
					42
					9
					108
					82
					48
					91
					51
					26
					28
					57
					120
					48
					76
					59
					35
					34
					68
					156
					84
					72
					47
					66
					140
					144
					160
					61
					105
					25
					86
					45
					89
					25
					48
					27
					99
					90
					15
					42
					8
					94
					38
					101
					41
					14
					34
					101
					103
					34
					108
					65
					100
					72
					6
					144
					29
					27
					135
					13
					?
					121
					80
					25
					42
					120
					16
					104
					44
					83
					96
					60
					23
					37
					182
					74
					44
					53
					147
					10
					11
					75
					100
					16
					69
					39
					18
					15
					24
					18
					47
					41
					31
					27
					53
					22
					8
					17
					2
					84
					109
					24
					76
					55
					86
					118
					132
					68
					81
					22
					144
					13
					86
					132
					19
					142
					36
					22
					6
					34
					39
					73
					30
					11
					30
					13
					42
					78
					180
					54
					144
					129
					84
					13
					60
					111
					185
					12
					69
					12
					36
					127
					84
					168
					130
					81
					42
					14
					60
					70
					22
					132
					44
					139
					29
					87
					20
					50
					84
					22
					82
					52
					114
					60
					37
					158
					18
					135
					21
					30
					98
					98
					108
					53
					66
					49
					65
					45
					8
					46
					55
					17
					49
					101
					50
					35
					66
					45
					37
					17
					65
					142
					108
					55
					45
					168
					17
					13
					60
					46
					193
					6
					13
					23
					186
					101
					62
					25
					18
					16
					130
					85
					17
					46
					15
					140
					122
					12
					36
					8
					146
					12
